# Supplementary material for: Cross-tissue integration of genetic and epigenetic data offers insight into autism spectrum disorder
Source: Nat Commun. 2017 Oct 24;8:1011. doi: 10.1038/s41467-017-00868-y (PMC5654961; doi:10.1038/s41467-017-00868-y)
Supplement: Supplementary file 5 — Supplementary Data 2 [file 41467_2017_868_MOESM5_ESM.zip]

Archive with 1 entries (1 files):
- cordmeqtls.csv
