# Supplementary material for: Cross-tissue integration of genetic and epigenetic data offers insight into autism spectrum disorder
Source: Nat Commun. 2017 Oct 24;8:1011. doi: 10.1038/s41467-017-00868-y (PMC5654961; doi:10.1038/s41467-017-00868-y)
Supplement: Supplementary file 6 — Supplementary Data 3 [file 41467_2017_868_MOESM6_ESM.xlsx]

## Sheet: Sheet1
Supplementary Data 3: Marginally significant Gene Ontology Terms post REVIGO comparing ASD-related meQTL targets to meQTL targets generally in peripheral blood.
P.DE refers to p-value for enrichment as computed by gometh() function in MissMethyl R package.
Scaled Rank is computed as rank divided by the total number of terms in the list (n = 95).
GO ID	Term	P.DE	Rank	ScaledRank
GO:0002504	antigen processing and presentation of peptide or polysaccharide antigen via MHC class II	0.000123282	1	0.01
GO:0002505	antigen processing and presentation of polysaccharide antigen via MHC class II	0.000191995	2	0.02
GO:0002506	polysaccharide assembly with MHC class II protein complex	0.000191995	3	0.03
GO:0071823	protein-carbohydrate complex subunit organization	0.000191995	4	0.04
GO:0031295	T cell costimulation	0.000816431	5	0.05
GO:0002396	MHC protein complex assembly	0.00113939	6	0.06
GO:0060333	interferon-gamma-mediated signaling pathway	0.00160667	7	0.07
GO:0050851	antigen receptor-mediated signaling pathway	0.00212137	8	0.08
GO:0046887	positive regulation of hormone secretion	0.00430009	9	0.09
GO:0001783	B cell apoptotic process	0.00671708	10	0.11
GO:0030166	proteoglycan biosynthetic process	0.00688677	11	0.12
GO:1902775	mitochondrial large ribosomal subunit assembly	0.00734185	12	0.13
GO:0034341	response to interferon-gamma	0.00759828	13	0.14
GO:0045338	farnesyl diphosphate metabolic process	0.0100013	14	0.15
GO:1902856	negative regulation of nonmotile primary cilium assembly	0.010681	15	0.16
GO:0006369	termination of RNA polymerase II transcription	0.0106821	16	0.17
GO:0032625	interleukin-21 production	0.0123112	17	0.18
GO:0072619	interleukin-21 secretion	0.0123112	18	0.19
GO:1901899	positive regulation of relaxation of cardiac muscle	0.0133171	19	0.2
GO:1902570	protein localization to nucleolus	0.0135463	20	0.21
GO:0031099	regeneration	0.0139738	21	0.22
GO:0016337	single organismal cell-cell adhesion	0.0141382	22	0.23
GO:0002381	immunoglobulin production involved in immunoglobulin mediated immune response	0.016465	23	0.24
GO:0048024	regulation of mRNA splicing, via spliceosome	0.0166208	24	0.25
GO:0002339	B cell selection	0.0166975	25	0.26
GO:0061470	T follicular helper cell differentiation	0.0170956	26	0.27
GO:0031635	adenylate cyclase-inhibiting opioid receptor signaling pathway	0.0180486	27	0.28
GO:0051012	microtubule sliding	0.0193569	28	0.29
GO:0044060	regulation of endocrine process	0.0194827	29	0.31
GO:0042461	photoreceptor cell development	0.0213444	30	0.32
GO:0045218	zonula adherens maintenance	0.0225842	31	0.33
GO:0098602	single organism cell adhesion	0.023398	32	0.34
GO:0030299	intestinal cholesterol absorption	0.0234738	33	0.35
GO:0048597	post-embryonic camera-type eye morphogenesis	0.0234955	34	0.36
GO:0010899	regulation of phosphatidylcholine catabolic process	0.0236779	35	0.37
GO:1900155	negative regulation of bone trabecula formation	0.0242417	36	0.38
GO:0014717	regulation of satellite cell activation involved in skeletal muscle regeneration	0.0243163	37	0.39
GO:0010046	response to mycotoxin	0.0252552	38	0.4
GO:1902572	negative regulation of serine-type peptidase activity	0.0255493	39	0.41
GO:1901509	regulation of endothelial tube morphogenesis	0.026235	40	0.42
GO:0030091	protein repair	0.026842	41	0.43
GO:0044272	sulfur compound biosynthetic process	0.0270266	42	0.44
GO:0032844	regulation of homeostatic process	0.0272536	43	0.45
GO:1903361	protein localization to basolateral plasma membrane	0.0274117	44	0.46
GO:0097021	lymphocyte migration into lymphoid organs	0.0282883	45	0.47
GO:1902571	regulation of serine-type peptidase activity	0.0284164	46	0.48
GO:0006285	base-excision repair, AP site formation	0.028604	47	0.49
GO:0006029	proteoglycan metabolic process	0.0291951	48	0.51
GO:0030263	apoptotic chromosome condensation	0.0293806	49	0.52
GO:0042117	monocyte activation	0.0304689	50	0.53
GO:0019557	histidine catabolic process to glutamate and formate	0.0304705	51	0.54
GO:0043606	formamide metabolic process	0.0304705	52	0.55
GO:0032940	secretion by cell	0.0307781	53	0.56
GO:0070544	histone H3-K36 demethylation	0.0310054	54	0.57
GO:0016075	rRNA catabolic process	0.0315435	55	0.58
GO:0048852	diencephalon morphogenesis	0.0320188	56	0.59
GO:0061146	Peyer's patch morphogenesis	0.0323138	57	0.6
GO:0036124	histone H3-K9 trimethylation	0.0323594	58	0.61
GO:0042159	lipoprotein catabolic process	0.0329299	59	0.62
GO:0036301	macrophage colony-stimulating factor production	0.0331039	60	0.63
GO:1901256	regulation of macrophage colony-stimulating factor production	0.0331039	61	0.64
GO:0002440	production of molecular mediator of immune response	0.0337217	62	0.65
GO:0009223	pyrimidine deoxyribonucleotide catabolic process	0.0341892	63	0.66
GO:0008635	activation of cysteine-type endopeptidase activity involved in apoptotic process by cytochrome c	0.034482	64	0.67
GO:0046349	amino sugar biosynthetic process	0.0348334	65	0.68
GO:1901565	organonitrogen compound catabolic process	0.0361659	66	0.69
GO:0006024	glycosaminoglycan biosynthetic process	0.0371856	67	0.71
GO:0045471	response to ethanol	0.0373506	68	0.72
GO:0031124	mRNA 3'-end processing	0.0375463	69	0.73
GO:0006641	triglyceride metabolic process	0.0381124	70	0.74
GO:0006987	activation of signaling protein activity involved in unfolded protein response	0.0383736	71	0.75
GO:0010225	response to UV-C	0.0387843	72	0.76
GO:0030202	heparin metabolic process	0.0388071	73	0.77
GO:0030210	heparin biosynthetic process	0.0388071	74	0.78
GO:1900745	positive regulation of p38MAPK cascade	0.0412647	75	0.79
GO:0032471	negative regulation of endoplasmic reticulum calcium ion concentration	0.0418449	76	0.8
GO:0006488	dolichol-linked oligosaccharide biosynthetic process	0.0425942	77	0.81
GO:0006490	oligosaccharide-lipid intermediate biosynthetic process	0.0425942	78	0.82
GO:0006244	pyrimidine nucleotide catabolic process	0.0431633	79	0.83
GO:0030521	androgen receptor signaling pathway	0.0439559	80	0.84
GO:0002407	dendritic cell chemotaxis	0.0445049	81	0.85
GO:0042118	endothelial cell activation	0.0449148	82	0.86
GO:0000185	activation of MAPKKK activity	0.0453656	83	0.87
GO:0014719	skeletal muscle satellite cell activation	0.0470502	84	0.88
GO:0006353	DNA-templated transcription, termination	0.0470623	85	0.89
GO:0051597	response to methylmercury	0.0471816	86	0.91
GO:0032211	negative regulation of telomere maintenance via telomerase	0.0477973	87	0.92
GO:0006638	neutral lipid metabolic process	0.0478062	88	0.93
GO:0000027	ribosomal large subunit assembly	0.047898	89	0.94
GO:0009064	glutamine family amino acid metabolic process	0.0482449	90	0.95
GO:0006002	fructose 6-phosphate metabolic process	0.0485972	91	0.96
GO:0015942	formate metabolic process	0.048828	92	0.97
GO:1900121	negative regulation of receptor binding	0.0496655	93	0.98
GO:0001704	formation of primary germ layer	0.0498382	94	0.99
GO:0001547	antral ovarian follicle growth	0.0499414	95	1
