# Supplementary material for: Cross-tissue integration of genetic and epigenetic data offers insight into autism spectrum disorder
Source: Nat Commun. 2017 Oct 24;8:1011. doi: 10.1038/s41467-017-00868-y (PMC5654961; doi:10.1038/s41467-017-00868-y)
Supplement: Supplementary file 7 — Supplementary Data 4 [file 41467_2017_868_MOESM7_ESM.xlsx]

## Sheet: Sheet1
Supplementary Data 4: Marginally significant Gene Ontology Terms post REVIGO comparing ASD-related meQTL targets to meQTL targets generally in cord blood.
P.DE refers to p-value for enrichment as computed by gometh() function in MissMethyl R package.
Scaled Rank is computed as rank divided by the total number of terms in the list (n = 76).
GO ID	Term	P.DE	Rank	ScaledRank
GO:0031295	T cell costimulation	3.65731e-05	1	0.01
GO:0002381	immunoglobulin production involved in immunoglobulin mediated immune response	6.16405e-05	2	0.03
GO:0046887	positive regulation of hormone secretion	6.42354e-05	3	0.04
GO:0002504	antigen processing and presentation of peptide or polysaccharide antigen via MHC class II	8.99241e-05	4	0.05
GO:0071346	cellular response to interferon-gamma	0.000185096	5	0.07
GO:0042088	T-helper 1 type immune response	0.000268667	6	0.08
GO:2001179	regulation of interleukin-10 secretion	0.000285517	7	0.09
GO:0034341	response to interferon-gamma	0.000305397	8	0.11
GO:0016337	single organismal cell-cell adhesion	0.000444012	9	0.12
GO:0050851	antigen receptor-mediated signaling pathway	0.00053419	10	0.13
GO:0032689	negative regulation of interferon-gamma production	0.000683527	11	0.14
GO:0098602	single organism cell adhesion	0.000803405	12	0.16
GO:0051294	establishment of spindle orientation	0.000914092	13	0.17
GO:0016045	detection of bacterium	0.00108585	14	0.18
GO:0051046	regulation of secretion	0.0014377	15	0.2
GO:0030155	regulation of cell adhesion	0.00160255	16	0.21
GO:0002440	production of molecular mediator of immune response	0.00192034	17	0.22
GO:0032673	regulation of interleukin-4 production	0.00195338	18	0.24
GO:0032613	interleukin-10 production	0.00220191	19	0.25
GO:0009595	detection of biotic stimulus	0.00251625	20	0.26
GO:0098609	cell-cell adhesion	0.00252191	21	0.28
GO:0032633	interleukin-4 production	0.00265552	22	0.29
GO:0046903	secretion	0.00305602	23	0.3
GO:0002437	inflammatory response to antigenic stimulus	0.00338753	24	0.32
GO:0007163	establishment or maintenance of cell polarity	0.00413217	25	0.33
GO:0055082	cellular chemical homeostasis	0.00452991	26	0.34
GO:0000379	tRNA-type intron splice site recognition and cleavage	0.00499893	27	0.36
GO:0001775	cell activation	0.00523407	28	0.37
GO:0051012	microtubule sliding	0.00539259	29	0.38
GO:1902856	negative regulation of nonmotile primary cilium assembly	0.00539259	30	0.39
GO:1902572	negative regulation of serine-type peptidase activity	0.00642456	31	0.41
GO:0045785	positive regulation of cell adhesion	0.00712796	32	0.42
GO:0030091	protein repair	0.00738382	33	0.43
GO:0014717	regulation of satellite cell activation involved in skeletal muscle regeneration	0.00810497	34	0.45
GO:1901899	positive regulation of relaxation of cardiac muscle	0.00821209	35	0.46
GO:1902571	regulation of serine-type peptidase activity	0.00888917	36	0.47
GO:0007267	cell-cell signaling	0.00907703	37	0.49
GO:0045217	cell-cell junction maintenance	0.010775	38	0.5
GO:0010817	regulation of hormone levels	0.0108399	39	0.51
GO:0021853	cerebral cortex GABAergic interneuron migration	0.0123576	40	0.53
GO:0000394	RNA splicing, via endonucleolytic cleavage and ligation	0.013606	41	0.54
GO:1903361	protein localization to basolateral plasma membrane	0.0140239	42	0.55
GO:0032609	interferon-gamma production	0.0147378	43	0.57
GO:0002505	antigen processing and presentation of polysaccharide antigen via MHC class II	0.0167396	44	0.58
GO:0002506	polysaccharide assembly with MHC class II protein complex	0.0167396	45	0.59
GO:0071823	protein-carbohydrate complex subunit organization	0.0167396	46	0.61
GO:0097021	lymphocyte migration into lymphoid organs	0.0172498	47	0.62
GO:0014719	skeletal muscle satellite cell activation	0.0206945	48	0.63
GO:0051262	protein tetramerization	0.0220507	49	0.64
GO:0071322	cellular response to carbohydrate stimulus	0.0232858	50	0.66
GO:0070208	protein heterotrimerization	0.02422	51	0.67
GO:0043586	tongue development	0.0243617	52	0.68
GO:0061146	Peyer's patch morphogenesis	0.024482	53	0.7
GO:0003416	endochondral bone growth	0.0246528	54	0.71
GO:0060046	regulation of acrosome reaction	0.0257644	55	0.72
GO:0097154	GABAergic neuron differentiation	0.0261217	56	0.74
GO:0002396	MHC protein complex assembly	0.0273888	57	0.75
GO:0050663	cytokine secretion	0.0295221	58	0.76
GO:0007155	cell adhesion	0.0302231	59	0.78
GO:0048025	negative regulation of mRNA splicing, via spliceosome	0.0302855	60	0.79
GO:0050930	induction of positive chemotaxis	0.0303212	61	0.8
GO:0051641	cellular localization	0.030578	62	0.82
GO:0022610	biological adhesion	0.0308931	63	0.83
GO:0006688	glycosphingolipid biosynthetic process	0.0312413	64	0.84
GO:0006887	exocytosis	0.0317495	65	0.86
GO:0060716	labyrinthine layer blood vessel development	0.0327327	66	0.87
GO:0050482	arachidonic acid secretion	0.033411	67	0.88
GO:0043954	cellular component maintenance	0.0365977	68	0.89
GO:0010649	regulation of cell communication by electrical coupling	0.0377334	69	0.91
GO:0032844	regulation of homeostatic process	0.0412791	70	0.92
GO:0048537	mucosal-associated lymphoid tissue development	0.0417958	71	0.93
GO:0097503	sialylation	0.044311	72	0.95
GO:0032846	positive regulation of homeostatic process	0.0458359	73	0.96
GO:0010882	regulation of cardiac muscle contraction by calcium ion signaling	0.0476835	74	0.97
GO:1902116	negative regulation of organelle assembly	0.0483633	75	0.99
GO:0006555	methionine metabolic process	0.0494085	76	1
