# Supplementary material for: Cross-tissue integration of genetic and epigenetic data offers insight into autism spectrum disorder
Source: Nat Commun. 2017 Oct 24;8:1011. doi: 10.1038/s41467-017-00868-y (PMC5654961; doi:10.1038/s41467-017-00868-y)
Supplement: Supplementary file 8 — Supplementary Data 5 [file 41467_2017_868_MOESM8_ESM.xlsx]

## Sheet: Sheet1
Supplementary Data 5: Marginally significant Gene Ontology Terms post REVIGO comparing ASD-related meQTL targets to meQTL targets generally in fetal brain.
P.DE refers to p-value for enrichment as computed by gometh() function in MissMethyl R package.
Scaled Rank is computed as rank divided by the total number of terms in the list (n = 47).
GO ID	Term	P.DE	Rank	ScaledRank
GO:0002480	antigen processing and presentation of exogenous peptide antigen via MHC class I, TAP-independent	0.000193639	1	0.02
GO:0009595	detection of biotic stimulus	0.000283971	2	0.04
GO:0016045	detection of bacterium	0.000283971	3	0.06
GO:0071346	cellular response to interferon-gamma	0.000338043	4	0.09
GO:0034341	response to interferon-gamma	0.000473256	5	0.11
GO:0019884	antigen processing and presentation of exogenous antigen	0.00065841	6	0.13
GO:0019882	antigen processing and presentation	0.00148453	7	0.15
GO:0032649	regulation of interferon-gamma production	0.00190616	8	0.17
GO:0032609	interferon-gamma production	0.00226612	9	0.19
GO:0035709	memory T cell activation	0.00337928	10	0.21
GO:2000568	positive regulation of memory T cell activation	0.00337928	11	0.23
GO:0019236	response to pheromone	0.00346078	12	0.26
GO:0002440	production of molecular mediator of immune response	0.00466348	13	0.28
GO:1901899	positive regulation of relaxation of cardiac muscle	0.0053711	14	0.3
GO:0043586	tongue development	0.00762854	15	0.32
GO:0042088	T-helper 1 type immune response	0.00818007	16	0.34
GO:1901844	regulation of cell communication by electrical coupling involved in cardiac conduction	0.00981289	17	0.36
GO:0002486	antigen processing and presentation of endogenous peptide antigen via MHC class I via ER pathway, TAP-independent	0.0100663	18	0.38
GO:0006388	tRNA splicing, via endonucleolytic cleavage and ligation	0.0113276	19	0.4
GO:2001179	regulation of interleukin-10 secretion	0.011902	20	0.43
GO:0042270	protection from natural killer cell mediated cytotoxicity	0.01277	21	0.45
GO:0051481	negative regulation of cytosolic calcium ion concentration	0.0132076	22	0.47
GO:0048172	regulation of short-term neuronal synaptic plasticity	0.0153436	23	0.49
GO:0002369	T cell cytokine production	0.0168921	24	0.51
GO:0003416	endochondral bone growth	0.0175075	25	0.53
GO:0060314	regulation of ryanodine-sensitive calcium-release channel activity	0.0190261	26	0.55
GO:0022409	positive regulation of cell-cell adhesion	0.0207014	27	0.57
GO:0032633	interleukin-4 production	0.0210447	28	0.6
GO:0032673	regulation of interleukin-4 production	0.0210447	29	0.62
GO:0031342	negative regulation of cell killing	0.0212877	30	0.64
GO:0010644	cell communication by electrical coupling	0.0213129	31	0.66
GO:0035774	positive regulation of insulin secretion involved in cellular response to glucose stimulus	0.0233147	32	0.68
GO:0070296	sarcoplasmic reticulum calcium ion transport	0.0239957	33	0.7
GO:0008380	RNA splicing	0.0241024	34	0.72
GO:0032613	interleukin-10 production	0.0264638	35	0.74
GO:0001825	blastocyst formation	0.0299251	36	0.77
GO:0019731	antibacterial humoral response	0.0307313	37	0.79
GO:0002437	inflammatory response to antigenic stimulus	0.0311294	38	0.81
GO:0019883	antigen processing and presentation of endogenous antigen	0.0330443	39	0.83
GO:0019730	antimicrobial humoral response	0.0334453	40	0.85
GO:0051606	detection of stimulus	0.0357315	41	0.87
GO:0002704	negative regulation of leukocyte mediated immunity	0.0372899	42	0.89
GO:0006397	mRNA processing	0.0379617	43	0.91
GO:0002228	natural killer cell mediated immunity	0.0394091	44	0.94
GO:0009617	response to bacterium	0.0468423	45	0.96
GO:0071593	lymphocyte aggregation	0.0488695	46	0.98
GO:0060021	palate development	0.049548	47	1
