# Supplementary material for: Cross-tissue integration of genetic and epigenetic data offers insight into autism spectrum disorder
Source: Nat Commun. 2017 Oct 24;8:1011. doi: 10.1038/s41467-017-00868-y (PMC5654961; doi:10.1038/s41467-017-00868-y)
Supplement: Supplementary file 9 — Supplementary Data 6 [file 41467_2017_868_MOESM9_ESM.xlsx]

## Sheet: Sheet1
Supplementary Data 6: meQTL evidence for every ASD-associated (PGC p-value < 1E-4) locus.
Locus	MinASD_pvalue	SNP_Genes	isBloodmeQTL	isCBmeQTL	isBrainmeQTL	minBloodpval	CpG_Genes_Blood	minCordpval	CpG_Genes_Cord	minBrainpval	CpG_Genes_Brain					Column Descriptions
chr8:10789493-10789493	8.642e-05	XKR6,	1	1	1	4.11593e-18	MSRA, RP1L1, SOX7, PINX1, XKR6, TDH, FAM167A-AS1, FAM167A, GATA4, FDFT1,	2.89364e-07	SOX7,	5.60603e-09	TDH,					Locus	Genomic coordinates for locus
chr19:49646006-49647618	3.447e-05	PPFIA3,	1	1	1	1.25776e-29	LIN7B, PPFIA3, HRC, TRPM4,	2.38281e-09	HRC,	3.11178e-20	PPFIA3, HRC,					MinASD_pvalue	The most significant SNP to ASD p-value as identified by PGC in this locus
chr5:177366972-177381486	5.851e-06	NA,	0	1	1	NA	NA,	5.6823e-44	NA,	3.54579e-11	NA,					SNP_Genes	The genes implicated by the ASD-associated SNPs
chr6:29910457-29922620	2.984e-05	HLA-A,	0	1	1	NA	NA,	3.88502e-31	UBD, MOG, HLA-F, HLA-F-AS1, HLA-G, HLA-H, HCG4B, HLA-A, HCG9, ZNRD1ASP, RNF39, TRIM31, TRIM31-AS1, TRIM15, TRIM26,	2.34576e-36	HLA-F, HCG4B, HLA-A, ZNRD1ASP,					isBloodmeQTL	Indicator variable noting if an ASD-associated SNP in this locus is also a meQTL in peripheral blood at FDR 5% significance
chr6:32594998-32630495	5.451e-05	HLA-DQB1,	0	1	1	NA	NA,	3.60326e-32	HLA-DRB5, HLA-DRB6, HLA-DRB1, HLA-DQA1, HLA-DQB1, HLA-DQA2, HLA-DQB2,	3.98355e-26	NA,					isCBmeQTL	Indicator variable noting if an ASD-associated SNP in this locus is also a meQTL in cord blood at FDR 5% significance
chr6:74631007-74631007	1.678e-05	NA,	0	1	1	NA	NA,	1.90286e-08	NA,	1.24624e-10	NA,					isBrainmeQTL	Indicator variable noting if an ASD-associated SNP in this locus is also a meQTL in fetal brain at meQTL p-value of 1E-8
chr6:150341260-150341260	5.189e-05	NA,	0	1	1	NA	NA,	1.2916e-13	NA,	7.6462e-13	NA,					minBloodpval	The minimum meQTL p-value for ASD-associated SNP to CpG relationships for this locus in peripheral blood
chr8:11197598-11197598	3.118e-05	TDH,	0	1	1	NA	NA,	4.19045e-19	TDH,	6.04519e-33	TDH,					CpG_Genes_Blood	The genes implicated by the CpG sites controlled by the ASD-associated SNPs at FDR = 5% in peripheral blood
chr9:16848192-16886487	5.643e-06	BNC2,	0	1	1	NA	NA,	9.0031e-14	NA,	1.03464e-14	NA,					minCordpval	The minimum meQTL p-value for ASD-associated SNP to CpG relationships for this locus in cord blood
chr17:73427269-73521599	5.462e-06	NA,	0	1	1	NA	NA,	1.06217e-13	TSEN54, LLGL2,	6.84871e-21	TSEN54,					CpG_Genes_Cord	The genes implicated by the CpG sites controlled by the ASD-associated SNPs at FDR = 5% in cord blood
chr1:44253298-44294920	5.106e-06	OR4F16, OR4F3, OR4F29, RNU6-2, ST3GAL3,	1	1	0	9.67108e-99	OR4F16, OR4F3, OR4F29, RNU6-2, SZT2, PTPRF, KDM4A-AS1, ST3GAL3, ARTN,	9.13787e-26	OR4F16, OR4F3, OR4F29, RNU6-2, PTPRF, KDM4A-AS1, ARTN,	NA	NA,					minBrainpval	The minimum meQTL p-value for ASD-associated SNP to CpG relationships for this locus in fetal brain
chr1:116412561-116412561	9.264e-05	OR4F16, OR4F3, OR4F29, RNU6-2,	1	1	0	1.84577e-24	OR4F16, OR4F3, OR4F29, RNU6-2, SLC22A15,	3.44517e-11	OR4F16, OR4F3, OR4F29, RNU6-2, SLC22A15,	NA	NA,					CpG_Genes_Brain	The genes implicated by the CpG sites controlled by the ASD-associated SNPs at meQTL p-value of 1E-8 in fetal brain
chr2:39067716-39143353	9.725e-05	PGM5P3-AS1, SNORA105A, SNORA105B, DHX57,	1	1	0	7.45312e-25	PGM5P3-AS1, SNORA105A, SNORA105B, SRSF7, SOS1, MAP4K3,	1.62537e-14	PGM5P3-AS1, SNORA105A, SNORA105B,	NA	NA,
chr3:47898307-47990500	5.85e-05	MAP4,	1	1	0	2.50791e-31	CSPG5, DHX30, MAP4, NME6, SPINK8,	1.64167e-13	MAP4, NME6, SPINK8,	NA	NA,
chr4:154951725-154951725	8.766e-05	NA,	1	1	0	1.58816e-248	NA,	8.39849e-58	NA,	NA	NA,
chr5:57075164-57075164	5.276e-05	SNORD141B, SNORD141A,	1	1	0	2.13593e-44	SNORD141B, SNORD141A,	1.63424e-11	SNORD141B, SNORD141A,	NA	NA,
chr5:57077432-57089313	2.809e-05	SNORD141B, SNORD141A,	1	1	0	2.13593e-44	SNORD141B, SNORD141A,	1.63424e-11	SNORD141B, SNORD141A,	NA	NA,
chr5:179748631-179756001	3.501e-05	GFPT2,	1	1	0	1.07812e-09	GFPT2,	3.23538e-08	GFPT2,	NA	NA,
chr7:98356158-98373649	3.837e-05	NA,	1	1	0	2.81566e-35	NA,	4.83793e-14	NA,	NA	NA,
chr8:8317432-8328109	1.414e-05	NA,	1	1	0	6.38962e-14	MFHAS1,	4.68597e-09	NA,	NA	NA,
chr8:9976748-9976748	7.941e-05	MSRA,	1	1	0	6.30077e-17	MSRA, RP1L1, SOX7, XKR6,	1.21886e-08	MSRA,	NA	NA,
chr10:35879125-35882647	7.688e-05	NA,	1	1	0	6.72692e-20	GJD4,	1.47071e-06	NA,	NA	NA,
chr12:96127559-96158217	1.469e-05	NTN4,	1	1	0	5.07707e-16	CCDC38, AMDHD1,	1.61746e-08	NA,	NA	NA,
chr15:85419498-85431566	1.607e-05	SLC28A1,	1	1	0	4.3071e-28	SCAND2P, WDR73, NMB,	2.98853e-07	NMB,	NA	NA,
chr16:58011489-58024914	2.106e-05	TEPP,	1	1	0	6.00575e-37	ZNF319,	1.74303e-11	ZNF319,	NA	NA,
chr17:48513914-48559559	3.01e-05	ACSF2, CHAD, RSAD1,	1	1	0	4.36689e-46	ACSF2, CHAD, RSAD1, MYCBPAP, EPN3,	6.92555e-10	RSAD1, MYCBPAP,	NA	NA,
chr17:77073566-77073566	9.443e-05	ENGASE,	1	1	0	4.02111e-17	C1QTNF1-AS1, C1QTNF1, RBFOX3,	8.76252e-08	C1QTNF1-AS1, C1QTNF1,	NA	NA,
chr19:11243254-11250396	1.597e-05	LDLR,	1	1	0	1.22978e-22	LDLR,	2.04008e-10	NA,	NA	NA,
chr1:67002765-67119357	3.239e-05	OR4F16, OR4F3, OR4F29, RNU6-2, SGIP1,	1	0	0	9.96887e-22	OR4F16, OR4F3, OR4F29, RNU6-2, SGIP1, TCTEX1D1,	NA	NA,	NA	NA,
chr1:67155464-67194911	7.051e-06	OR4F16, OR4F3, OR4F29, RNU6-2, SGIP1,	1	0	0	9.02875e-26	OR4F16, OR4F3, OR4F29, RNU6-2, SGIP1, TCTEX1D1,	NA	NA,	NA	NA,
chr2:17466075-17555539	1.293e-05	PGM5P3-AS1,	1	0	0	1.12392e-06	PGM5P3-AS1,	NA	NA,	NA	NA,
chr2:39163209-39163209	5.259e-05	PGM5P3-AS1, SNORA105A, SNORA105B, ARHGEF33,	0	1	0	NA	NA,	1.23623e-08	PGM5P3-AS1, SNORA105A, SNORA105B,	NA	NA,
chr2:98841426-98969771	2.486e-05	PGM5P3-AS1, SNORA105A, SNORA105B, VWA3B, CNGA3,	1	0	0	3.50351e-11	PGM5P3-AS1, SNORA105A, SNORA105B, VWA3B, CNGA3,	NA	NA,	NA	NA,
chr2:134845726-134853516	5.32e-05	SNORA105A, SNORA105B,	1	0	0	3.62402e-09	SNORA105A, SNORA105B,	NA	NA,	NA	NA,
chr2:159312776-159336954	5.618e-05	SNORA105A, SNORA105B, CCDC148, PKP4,	0	1	0	NA	NA,	4.70692e-19	SNORA105A, SNORA105B, CCDC148, PKP4,	NA	NA,
chr2:206090229-206090229	8.395e-05	PARD3B,	1	0	0	8.76433e-09	PARD3B,	NA	NA,	NA	NA,
chr3:179909463-180004794	1.825e-05	NA,	1	0	0	6.40826e-09	NA,	NA	NA,	NA	NA,
chr4:160312450-160338309	9.864e-06	NA,	1	0	0	7.39479e-11	NA,	NA	NA,	NA	NA,
chr4:160355746-160355746	2.219e-05	NA,	1	0	0	7.7778e-10	NA,	NA	NA,	NA	NA,
chr5:103817483-103817483	5.325e-05	SNORD141B, SNORD141A,	0	1	0	NA	NA,	6.43023e-13	SNORD141B, SNORD141A,	NA	NA,
chr5:122643440-122643548	1.734e-05	SNORD141B, SNORD141A,	0	1	0	NA	NA,	4.83755e-09	SNORD141B, SNORD141A,	NA	NA,
chr5:179615478-179615478	9.426e-05	RASGEF1C,	1	0	0	1.99208e-16	RASGEF1C,	NA	NA,	NA	NA,
chr6:11729460-11735256	2.995e-05	ADTRP,	1	0	0	1.44632e-10	ADTRP,	NA	NA,	NA	NA,
chr6:11773522-11774626	6.877e-05	ADTRP,	1	0	0	1.50908e-06	ADTRP,	NA	NA,	NA	NA,
chr6:119014806-119014806	8.252e-05	CEP85L,	1	0	0	1.27143e-13	CEP85L,	NA	NA,	NA	NA,
chr7:4992306-4994302	1.228e-05	MMD2,	0	1	0	NA	NA,	1.85141e-06	RBAK-RBAKDN,	NA	NA,
chr7:77916282-77950973	1.596e-06	MAGI2,	1	0	0	7.72566e-13	MAGI2,	NA	NA,	NA	NA,
chr7:95257740-95260990	2.624e-05	NA,	1	0	0	4.90151e-08	DYNC1I1,	NA	NA,	NA	NA,
chr7:95262116-95262116	3.149e-05	NA,	1	0	0	4.90127e-08	DYNC1I1,	NA	NA,	NA	NA,
chr7:133053154-133053154	1.118e-05	EXOC4,	1	0	0	5.9837e-34	EXOC4,	NA	NA,	NA	NA,
chr8:10603399-10603399	7.757e-05	NA,	0	1	0	NA	NA,	6.90188e-08	SOX7,	NA	NA,
chr8:54126075-54149417	9.107e-05	OPRK1,	1	0	0	1.43515e-10	OPRK1,	NA	NA,	NA	NA,
chr8:66685573-66755163	4.741e-06	PDE7A,	1	0	0	4.13164e-14	PDE7A,	NA	NA,	NA	NA,
chr8:117112366-117128202	4.817e-05	NA,	1	0	0	1.88862e-08	NA,	NA	NA,	NA	NA,
chr9:119142572-119485337	6.703e-09	PAPPA, PAPPA-AS1, ASTN2, ASTN2-AS1,	1	0	0	1.70147e-16	ASTN2, ASTN2-AS1,	NA	NA,	NA	NA,
chr9:124971170-124971170	6.409e-06	LHX6,	0	1	0	NA	NA,	2.02182e-06	LHX6,	NA	NA,
chr10:35878148-35878792	5.292e-05	NA,	1	0	0	6.29044e-20	GJD4,	NA	NA,	NA	NA,
chr10:35907423-35907423	6.619e-05	NA,	0	1	0	NA	NA,	3.89608e-08	GJD4,	NA	NA,
chr10:127846128-127850507	4.073e-05	ADAM12,	1	0	0	3.07724e-08	ADAM12,	NA	NA,	NA	NA,
chr12:96179416-96179416	4.983e-05	NTN4,	0	1	0	NA	NA,	1.18468e-13	NA,	NA	NA,
chr15:47982492-47982492	8.026e-05	SEMA6D,	1	0	0	4.98857e-06	SEMA6D,	NA	NA,	NA	NA,
chr16:2208889-2208889	3.55e-05	TRAF7,	1	0	0	2.77063e-13	PGP,	NA	NA,	NA	NA,
chr16:51186025-51189169	3.478e-05	NA,	1	0	0	5.86466e-11	NA,	NA	NA,	NA	NA,
chr17:2262005-2265801	3.211e-05	SGSM2,	0	1	0	NA	NA,	4.55325e-07	SGSM2, MNT,	NA	NA,
chr17:34137964-34137964	7.542e-05	TAF15,	1	0	0	2.182e-06	NA,	NA	NA,	NA	NA,
chr17:48507951-48507951	2.755e-05	ACSF2,	0	1	0	NA	NA,	1.10831e-07	RSAD1, MYCBPAP,	NA	NA,
chr18:30499432-30499432	9.659e-05	NA,	1	0	0	6.4286e-07	NA,	NA	NA,	NA	NA,
chr19:7645594-7652567	4.783e-05	NA,	0	1	0	NA	NA,	3.85335e-13	CAMSAP3,	NA	NA,
chr19:52495158-52495158	3.321e-05	ZNF615,	0	1	0	NA	NA,	3.18209e-12	ZNF350-AS1,	NA	NA,
chr1:53357996-53357996	8.188e-05	OR4F16, OR4F3, OR4F29, RNU6-2, ZYG11A,	0	0	0	NA	NA,	NA	NA,	NA	NA,
chr1:81766318-81766318	6.048e-05	OR4F16, OR4F3, OR4F29, RNU6-2,	0	0	0	NA	NA,	NA	NA,	NA	NA,
chr1:114716196-114716196	7.685e-05	OR4F16, OR4F3, OR4F29, RNU6-2,	0	0	0	NA	NA,	NA	NA,	NA	NA,
chr1:114726064-114726064	8.059e-05	OR4F16, OR4F3, OR4F29, RNU6-2,	0	0	0	NA	NA,	NA	NA,	NA	NA,
chr1:198543996-198593312	2.765e-05	SRGAP2D, FAM72C,	0	0	0	NA	NA,	NA	NA,	NA	NA,
chr1:238923012-238923012	4.585e-05	NA,	0	0	0	NA	NA,	NA	NA,	NA	NA,
chr2:17463198-17463724	1.122e-05	PGM5P3-AS1,	0	0	0	NA	NA,	NA	NA,	NA	NA,
chr2:21473314-21473950	7.361e-05	PGM5P3-AS1,	0	0	0	NA	NA,	NA	NA,	NA	NA,
chr2:34014916-34014916	2.517e-05	PGM5P3-AS1, SNORA105A, SNORA105B,	0	0	0	NA	NA,	NA	NA,	NA	NA,
chr2:49675132-49770153	6.124e-05	PGM5P3-AS1, SNORA105A, SNORA105B,	0	0	0	NA	NA,	NA	NA,	NA	NA,
chr2:49858850-49858850	7.985e-05	PGM5P3-AS1, SNORA105A, SNORA105B,	0	0	0	NA	NA,	NA	NA,	NA	NA,
chr2:51954909-51954909	8.949e-05	PGM5P3-AS1, SNORA105A, SNORA105B,	0	0	0	NA	NA,	NA	NA,	NA	NA,
chr2:63518943-63518943	7.639e-05	PGM5P3-AS1, SNORA105A, SNORA105B, WDPCP,	0	0	0	NA	NA,	NA	NA,	NA	NA,
chr2:63645034-63780605	2.01e-05	PGM5P3-AS1, SNORA105A, SNORA105B, WDPCP,	0	0	0	NA	NA,	NA	NA,	NA	NA,
chr2:67868834-67868834	8.194e-05	PGM5P3-AS1, SNORA105A, SNORA105B,	0	0	0	NA	NA,	NA	NA,	NA	NA,
chr2:84891084-84891084	5.941e-05	PGM5P3-AS1, SNORA105A, SNORA105B, DNAH6,	0	0	0	NA	NA,	NA	NA,	NA	NA,
chr2:117800261-117800261	7.74e-05	SNORA105A, SNORA105B,	0	0	0	NA	NA,	NA	NA,	NA	NA,
chr2:118726374-118726374	1.098e-05	SNORA105A, SNORA105B, CCDC93,	0	0	0	NA	NA,	NA	NA,	NA	NA,
chr2:129742807-129742807	6.159e-05	SNORA105A, SNORA105B,	0	0	0	NA	NA,	NA	NA,	NA	NA,
chr2:149265104-149265104	8.795e-05	SNORA105A, SNORA105B, MBD5,	0	0	0	NA	NA,	NA	NA,	NA	NA,
chr2:156476065-156476065	8.556e-05	SNORA105A, SNORA105B,	0	0	0	NA	NA,	NA	NA,	NA	NA,
chr2:162838775-162878404	1.792e-05	SNORA105A, SNORA105B, SLC4A10, DPP4,	0	0	0	NA	NA,	NA	NA,	NA	NA,
chr2:168723890-168723890	2.297e-05	SNORA105A, SNORA105B, B3GALT1,	0	0	0	NA	NA,	NA	NA,	NA	NA,
chr2:181084085-181084085	6.767e-05	SNORA105A, SNORA105B,	0	0	0	NA	NA,	NA	NA,	NA	NA,
chr2:235641180-235642036	7.863e-05	NA,	0	0	0	NA	NA,	NA	NA,	NA	NA,
chr2:237797389-237797389	7.727e-05	NA,	0	0	0	NA	NA,	NA	NA,	NA	NA,
chr3:35733789-35738364	9.066e-05	ARPP21,	0	0	0	NA	NA,	NA	NA,	NA	NA,
chr3:70100099-70100099	7.583e-05	NA,	0	0	0	NA	NA,	NA	NA,	NA	NA,
chr3:70169870-70169870	9.138e-05	NA,	0	0	0	NA	NA,	NA	NA,	NA	NA,
chr3:70929100-70929100	7.558e-05	NA,	0	0	0	NA	NA,	NA	NA,	NA	NA,
chr3:71024696-71024696	1.961e-05	FOXP1,	0	0	0	NA	NA,	NA	NA,	NA	NA,
chr3:71047352-71051352	3.23e-05	FOXP1,	0	0	0	NA	NA,	NA	NA,	NA	NA,
chr3:96186103-96330019	6.322e-05	NA,	0	0	0	NA	NA,	NA	NA,	NA	NA,
chr3:133176401-133176401	7.716e-05	BFSP2, BFSP2-AS1,	0	0	0	NA	NA,	NA	NA,	NA	NA,
chr3:133867268-133867269	2.222e-05	NA,	0	0	0	NA	NA,	NA	NA,	NA	NA,
chr3:140264008-140264008	6.136e-05	CLSTN2,	0	0	0	NA	NA,	NA	NA,	NA	NA,
chr3:140267632-140270602	6.446e-05	CLSTN2,	0	0	0	NA	NA,	NA	NA,	NA	NA,
chr3:141428737-141428737	5.23e-05	NA,	0	0	0	NA	NA,	NA	NA,	NA	NA,
chr3:147546467-147562414	4.179e-05	NA,	0	0	0	NA	NA,	NA	NA,	NA	NA,
chr3:150280082-150280082	9.175e-05	EIF2A,	0	0	0	NA	NA,	NA	NA,	NA	NA,
chr3:153834394-153834394	1.248e-05	ARHGEF26-AS1,	0	0	0	NA	NA,	NA	NA,	NA	NA,
chr3:177334803-177334803	4.095e-05	NA,	0	0	0	NA	NA,	NA	NA,	NA	NA,
chr3:178663647-178663647	4.105e-05	NA,	0	0	0	NA	NA,	NA	NA,	NA	NA,
chr3:196056756-196056756	7.073e-06	TM4SF19-TCTEX1D2, TM4SF19,	0	0	0	NA	NA,	NA	NA,	NA	NA,
chr4:31820379-31820379	2.284e-06	NA,	0	0	0	NA	NA,	NA	NA,	NA	NA,
chr4:39517865-39517865	5.947e-05	UGDH,	0	0	0	NA	NA,	NA	NA,	NA	NA,
chr4:54747941-54747941	3.149e-05	NA,	0	0	0	NA	NA,	NA	NA,	NA	NA,
chr4:61806841-61819573	6.119e-05	NA,	0	0	0	NA	NA,	NA	NA,	NA	NA,
chr4:61820263-61821502	4.914e-05	NA,	0	0	0	NA	NA,	NA	NA,	NA	NA,
chr4:76175285-76175285	8.103e-05	NA,	0	0	0	NA	NA,	NA	NA,	NA	NA,
chr4:76210725-76210725	8.369e-05	NA,	0	0	0	NA	NA,	NA	NA,	NA	NA,
chr4:100058286-100058286	7.383e-05	ADH4,	0	0	0	NA	NA,	NA	NA,	NA	NA,
chr4:137363611-137391298	1.287e-05	NA,	0	0	0	NA	NA,	NA	NA,	NA	NA,
chr4:156838140-156838141	2.26e-05	TDO2,	0	0	0	NA	NA,	NA	NA,	NA	NA,
chr5:28002542-28002542	7.072e-05	SNORD141B, SNORD141A,	0	0	0	NA	NA,	NA	NA,	NA	NA,
chr5:163549613-163549613	1.21e-05	NA,	0	0	0	NA	NA,	NA	NA,	NA	NA,
chr5:163551390-163644335	2.021e-06	NA,	0	0	0	NA	NA,	NA	NA,	NA	NA,
chr5:163647529-163647529	2.724e-05	NA,	0	0	0	NA	NA,	NA	NA,	NA	NA,
chr5:174490087-174490087	4.174e-05	NA,	0	0	0	NA	NA,	NA	NA,	NA	NA,
chr5:174490823-174490823	3.852e-05	NA,	0	0	0	NA	NA,	NA	NA,	NA	NA,
chr5:179609305-179609305	8.133e-05	RASGEF1C,	0	0	0	NA	NA,	NA	NA,	NA	NA,
chr6:6355363-6368676	6.016e-05	LY86-AS1,	0	0	0	NA	NA,	NA	NA,	NA	NA,
chr6:12253937-12253937	6.203e-05	NA,	0	0	0	NA	NA,	NA	NA,	NA	NA,
chr6:16556530-16556530	5.486e-05	ATXN1,	0	0	0	NA	NA,	NA	NA,	NA	NA,
chr6:23688649-23699770	5.219e-05	NA,	0	0	0	NA	NA,	NA	NA,	NA	NA,
chr6:23734307-23784072	3.466e-05	NA,	0	0	0	NA	NA,	NA	NA,	NA	NA,
chr6:23790115-23790765	9.991e-06	NA,	0	0	0	NA	NA,	NA	NA,	NA	NA,
chr6:23795317-23863817	3.429e-06	NA,	0	0	0	NA	NA,	NA	NA,	NA	NA,
chr6:45726254-45726254	9.036e-05	NA,	0	0	0	NA	NA,	NA	NA,	NA	NA,
chr6:69160330-69178898	1.649e-05	NA,	0	0	0	NA	NA,	NA	NA,	NA	NA,
chr6:69180279-69180767	2.053e-05	NA,	0	0	0	NA	NA,	NA	NA,	NA	NA,
chr6:103982865-103982865	8.225e-05	NA,	0	0	0	NA	NA,	NA	NA,	NA	NA,
chr6:133425670-133425670	7.587e-05	NA,	0	0	0	NA	NA,	NA	NA,	NA	NA,
chr6:137569161-137569161	5.957e-05	NA,	0	0	0	NA	NA,	NA	NA,	NA	NA,
chr6:144112458-144133213	9.801e-06	PHACTR2,	0	0	0	NA	NA,	NA	NA,	NA	NA,
chr6:144151314-144151314	8.247e-05	PHACTR2,	0	0	0	NA	NA,	NA	NA,	NA	NA,
chr6:158864977-158864977	8.943e-05	TULP4,	0	0	0	NA	NA,	NA	NA,	NA	NA,
chr7:6646145-6646145	9.647e-05	RSPH10B2, RSPH10B, C7orf26,	0	0	0	NA	NA,	NA	NA,	NA	NA,
chr7:49487953-49487953	4.29e-05	NA,	0	0	0	NA	NA,	NA	NA,	NA	NA,
chr7:51960761-51960761	2.676e-05	NA,	0	0	0	NA	NA,	NA	NA,	NA	NA,
chr7:67314846-67314846	8.87e-05	NA,	0	0	0	NA	NA,	NA	NA,	NA	NA,
chr7:77953248-77953248	6.834e-05	MAGI2,	0	0	0	NA	NA,	NA	NA,	NA	NA,
chr7:81216121-81284773	6.248e-05	NA,	0	0	0	NA	NA,	NA	NA,	NA	NA,
chr7:95104945-95104945	7.521e-05	NA,	0	0	0	NA	NA,	NA	NA,	NA	NA,
chr7:114625789-114625789	3.928e-06	MDFIC,	0	0	0	NA	NA,	NA	NA,	NA	NA,
chr7:139505535-139505535	2.075e-05	TBXAS1,	0	0	0	NA	NA,	NA	NA,	NA	NA,
chr7:140923573-140923573	6.405e-05	TMEM178B,	0	0	0	NA	NA,	NA	NA,	NA	NA,
chr7:146799672-146857836	6.942e-05	CNTNAP2,	0	0	0	NA	NA,	NA	NA,	NA	NA,
chr7:154477317-154477378	8.443e-05	DPP6,	0	0	0	NA	NA,	NA	NA,	NA	NA,
chr7:158524240-158524240	8.386e-05	ESYT2,	0	0	0	NA	NA,	NA	NA,	NA	NA,
chr7:158554086-158585152	1.454e-05	ESYT2,	0	0	0	NA	NA,	NA	NA,	NA	NA,
chr8:9672263-9672263	9.521e-05	NA,	0	0	0	NA	NA,	NA	NA,	NA	NA,
chr8:10297049-10297049	7.861e-05	NA,	0	0	0	NA	NA,	NA	NA,	NA	NA,
chr8:10576775-10576775	9.304e-05	NA,	0	0	0	NA	NA,	NA	NA,	NA	NA,
chr8:11251485-11251485	1.108e-05	FAM167A-AS1,	0	0	0	NA	NA,	NA	NA,	NA	NA,
chr8:14040782-14074483	4.632e-05	SGCZ,	0	0	0	NA	NA,	NA	NA,	NA	NA,
chr8:14150187-14161119	5.301e-05	SGCZ,	0	0	0	NA	NA,	NA	NA,	NA	NA,
chr8:15791404-15791404	7.982e-05	NA,	0	0	0	NA	NA,	NA	NA,	NA	NA,
chr8:20889023-20898144	2.087e-05	NA,	0	0	0	NA	NA,	NA	NA,	NA	NA,
chr8:72794980-72794980	6.601e-05	MSC-AS1,	0	0	0	NA	NA,	NA	NA,	NA	NA,
chr8:80582607-80582607	2.374e-05	NA,	0	0	0	NA	NA,	NA	NA,	NA	NA,
chr8:102851329-102851329	4.488e-05	NCALD,	0	0	0	NA	NA,	NA	NA,	NA	NA,
chr8:119094919-119103805	9.161e-07	EXT1,	0	0	0	NA	NA,	NA	NA,	NA	NA,
chr9:7771759-7771759	9.971e-05	NA,	0	0	0	NA	NA,	NA	NA,	NA	NA,
chr9:22348821-22348821	8.854e-05	NA,	0	0	0	NA	NA,	NA	NA,	NA	NA,
chr9:24458976-24458976	8.374e-05	NA,	0	0	0	NA	NA,	NA	NA,	NA	NA,
chr9:25870493-25888819	4.148e-05	NA,	0	0	0	NA	NA,	NA	NA,	NA	NA,
chr9:74750736-74750768	2.964e-05	GDA,	0	0	0	NA	NA,	NA	NA,	NA	NA,
chr9:76083948-76200815	5.443e-06	NA,	0	0	0	NA	NA,	NA	NA,	NA	NA,
chr9:76814001-76814001	9.471e-05	NA,	0	0	0	NA	NA,	NA	NA,	NA	NA,
chr9:81581778-81581778	6.158e-05	NA,	0	0	0	NA	NA,	NA	NA,	NA	NA,
chr9:81584097-81584097	9.905e-05	NA,	0	0	0	NA	NA,	NA	NA,	NA	NA,
chr9:119138164-119138164	5.395e-05	PAPPA,	0	0	0	NA	NA,	NA	NA,	NA	NA,
chr9:139222346-139222346	2.834e-05	GPSM1,	0	0	0	NA	NA,	NA	NA,	NA	NA,
chr10:4234037-4234037	8.324e-05	NA,	0	0	0	NA	NA,	NA	NA,	NA	NA,
chr10:8715843-8750633	8.344e-05	NA,	0	0	0	NA	NA,	NA	NA,	NA	NA,
chr10:12323264-12323264	8.683e-05	NA,	0	0	0	NA	NA,	NA	NA,	NA	NA,
chr10:42964471-42964471	9.285e-05	CCNYL2,	0	0	0	NA	NA,	NA	NA,	NA	NA,
chr10:49929491-49929491	5.955e-05	WDFY4,	0	0	0	NA	NA,	NA	NA,	NA	NA,
chr10:53896868-53896868	6.931e-05	PRKG1,	0	0	0	NA	NA,	NA	NA,	NA	NA,
chr10:69763783-69763783	9.549e-05	HERC4,	0	0	0	NA	NA,	NA	NA,	NA	NA,
chr10:88005708-88005708	1.463e-05	GRID1,	0	0	0	NA	NA,	NA	NA,	NA	NA,
chr10:109061778-109343192	9.852e-05	NA,	0	0	0	NA	NA,	NA	NA,	NA	NA,
chr10:130488026-130497635	1.259e-05	NA,	0	0	0	NA	NA,	NA	NA,	NA	NA,
chr11:8405882-8405882	9.417e-05	NA,	0	0	0	NA	NA,	NA	NA,	NA	NA,
chr11:125986511-125986511	5.846e-05	NA,	0	0	0	NA	NA,	NA	NA,	NA	NA,
chr11:127937087-127937087	1.939e-05	NA,	0	0	0	NA	NA,	NA	NA,	NA	NA,
chr12:3915177-3986680	1.07e-06	PARP11,	0	0	0	NA	NA,	NA	NA,	NA	NA,
chr12:3999915-3999915	4.151e-05	NA,	0	0	0	NA	NA,	NA	NA,	NA	NA,
chr12:17341343-17341343	8.055e-05	NA,	0	0	0	NA	NA,	NA	NA,	NA	NA,
chr12:31538128-31538128	5.761e-05	DENND5B,	0	0	0	NA	NA,	NA	NA,	NA	NA,
chr12:38997294-38997294	9.896e-05	NA,	0	0	0	NA	NA,	NA	NA,	NA	NA,
chr12:45941026-45941026	6.372e-05	NA,	0	0	0	NA	NA,	NA	NA,	NA	NA,
chr12:96089725-96089725	8.744e-05	NTN4,	0	0	0	NA	NA,	NA	NA,	NA	NA,
chr12:109005564-109005564	5.502e-05	NA,	0	0	0	NA	NA,	NA	NA,	NA	NA,
chr12:132571956-132571956	2.492e-05	EP400NL,	0	0	0	NA	NA,	NA	NA,	NA	NA,
chr13:27668253-27684418	4.724e-05	USP12,	0	0	0	NA	NA,	NA	NA,	NA	NA,
chr13:27807651-27847550	6.899e-06	RASL11A,	0	0	0	NA	NA,	NA	NA,	NA	NA,
chr13:36701072-36701072	9.212e-05	DCLK1,	0	0	0	NA	NA,	NA	NA,	NA	NA,
chr13:60089243-60089243	5.79e-05	NA,	0	0	0	NA	NA,	NA	NA,	NA	NA,
chr13:70906161-70907803	8.281e-06	NA,	0	0	0	NA	NA,	NA	NA,	NA	NA,
chr13:70908616-70943126	1.294e-06	NA,	0	0	0	NA	NA,	NA	NA,	NA	NA,
chr13:92206921-92206921	1.634e-05	GPC5,	0	0	0	NA	NA,	NA	NA,	NA	NA,
chr13:96044531-96044531	2.314e-05	NA,	0	0	0	NA	NA,	NA	NA,	NA	NA,
chr13:105660652-105660652	1.919e-05	NA,	0	0	0	NA	NA,	NA	NA,	NA	NA,
chr13:111772414-111772414	9.003e-05	ARHGEF7,	0	0	0	NA	NA,	NA	NA,	NA	NA,
chr14:20293131-20293131	5.641e-06	OR4N2,	0	0	0	NA	NA,	NA	NA,	NA	NA,
chr14:29644348-29644348	3.957e-05	NA,	0	0	0	NA	NA,	NA	NA,	NA	NA,
chr14:39329886-39346251	2.796e-05	NA,	0	0	0	NA	NA,	NA	NA,	NA	NA,
chr14:94838142-94838142	8.426e-05	NA,	0	0	0	NA	NA,	NA	NA,	NA	NA,
chr14:104767250-104767250	3.327e-05	NA,	0	0	0	NA	NA,	NA	NA,	NA	NA,
chr15:47983383-47985134	8.633e-05	SEMA6D,	0	0	0	NA	NA,	NA	NA,	NA	NA,
chr15:57764218-57764218	3.097e-05	CGNL1,	0	0	0	NA	NA,	NA	NA,	NA	NA,
chr15:96866320-96866320	4.343e-05	NR2F2-AS1,	0	0	0	NA	NA,	NA	NA,	NA	NA,
chr15:102085503-102085503	2.106e-05	NA,	0	0	0	NA	NA,	NA	NA,	NA	NA,
chr16:6656606-6656606	5.253e-05	RBFOX1,	0	0	0	NA	NA,	NA	NA,	NA	NA,
chr16:8010616-8010616	2.834e-05	NA,	0	0	0	NA	NA,	NA	NA,	NA	NA,
chr16:8223967-8223967	1.95e-05	NA,	0	0	0	NA	NA,	NA	NA,	NA	NA,
chr16:23653979-23700242	6.374e-05	DCTN5, PLK1,	0	0	0	NA	NA,	NA	NA,	NA	NA,
chr16:49626863-49626863	9.005e-05	ZNF423,	0	0	0	NA	NA,	NA	NA,	NA	NA,
chr16:62649826-62649826	4.091e-05	NA,	0	0	0	NA	NA,	NA	NA,	NA	NA,
chr16:67319622-67319622	2.475e-05	PLEKHG4,	0	0	0	NA	NA,	NA	NA,	NA	NA,
chr16:70010158-70010158	9.248e-05	NA,	0	0	0	NA	NA,	NA	NA,	NA	NA,
chr16:74391656-74391656	5.195e-05	NA,	0	0	0	NA	NA,	NA	NA,	NA	NA,
chr17:80929296-80929296	6.373e-05	B3GNTL1,	0	0	0	NA	NA,	NA	NA,	NA	NA,
chr18:41246545-41258961	6.597e-05	NA,	0	0	0	NA	NA,	NA	NA,	NA	NA,
chr18:49670828-49695068	5.66e-06	NA,	0	0	0	NA	NA,	NA	NA,	NA	NA,
chr18:49697261-49701229	1.68e-05	NA,	0	0	0	NA	NA,	NA	NA,	NA	NA,
chr19:2058624-2058624	6.898e-05	NA,	0	0	0	NA	NA,	NA	NA,	NA	NA,
chr19:30306552-30316981	2.962e-05	CCNE1,	0	0	0	NA	NA,	NA	NA,	NA	NA,
chr19:56536802-56536802	3.77e-05	NLRP5,	0	0	0	NA	NA,	NA	NA,	NA	NA,
chr20:14696882-14697914	1.914e-05	MACROD2,	0	0	0	NA	NA,	NA	NA,	NA	NA,
chr20:14698357-14868353	2.179e-06	MACROD2, MACROD2-AS1,	0	0	0	NA	NA,	NA	NA,	NA	NA,
chr20:15189598-15189598	8.462e-05	MACROD2,	0	0	0	NA	NA,	NA	NA,	NA	NA,
chr20:19528756-19528756	2.778e-05	SLC24A3,	0	0	0	NA	NA,	NA	NA,	NA	NA,
chr21:29422445-29422445	7.973e-05	NA,	0	0	0	NA	NA,	NA	NA,	NA	NA,
chr21:29426810-29439277	2.448e-05	NA,	0	0	0	NA	NA,	NA	NA,	NA	NA,
chr21:41460146-41461480	5.364e-05	DSCAM,	0	0	0	NA	NA,	NA	NA,	NA	NA,
chr22:23671721-23671721	1.298e-05	NA,	0	0	0	NA	NA,	NA	NA,	NA	NA,
chr22:36597141-36597655	6.068e-05	APOL4,	0	0	0	NA	NA,	NA	NA,	NA	NA,
