# Supplementary material for: Cross-tissue integration of genetic and epigenetic data offers insight into autism spectrum disorder
Source: Nat Commun. 2017 Oct 24;8:1011. doi: 10.1038/s41467-017-00868-y (PMC5654961; doi:10.1038/s41467-017-00868-y)
Supplement: Supplementary file 10 — Supplementary Data 7 [file 41467_2017_868_MOESM10_ESM.xlsx]

## Sheet: Sheet1
Supplementary Data 7: Enrichment Statistics comparing meQTL targets of cross-disorder PGC SNPs to meQTL targets of non cross disorder PGC associated SNPs with respect to regulatory feature overlap.
Each cell represents the results of a Fisher's exact test examining the tendency of meQTL targets of significant (p <= 1E-4) SNPs (or their proxies) from the PGC cross disorder mega-analysis to overlap various functional regions compared to
CpG sites that were also meQTL targets but not of signficant PGC cross disorder SNPs or their proxies. Green chromatin marks denote those typically associated with transcriptionally active chromatin;
red marks denote those typically associated with inactive chromatin. We report the enrichment fold statistic or odds ratio and p-value. Values in parentheses in column headers denote
the number of meQTL targets of significant PGC cross-disorder SNPs or their proxies in that tissue or that overlap in those two tissues (at FDR = 5% p-value for blood, cord blood, and lung and p-value = 1E-8 for fetal brain).
*Indicates significant past 0.05 threshold, **Indicates significant past Bonferonni threshold = 0.05/(181*7) = 3.95E-5
	Lung (n = 136)	Blood-Lung (n = 80)	Blood (n = 1,615)	Blood-Cord Blood (n = 408)	Cord Blood (n = 451)	Blood-Fetal Brain (n = 46)	Fetal Brain (n = 69)
CD14_monocytes_Pk_DNaseIHS	1.064 (7.79e-01)	0.868 (6.27e-01)	1.014 (8.48e-01)	1.098 (5.50e-01)	1.242 (1.15e-01)	2.419 (1.28e-02)*	2.006 (7.38e-03)*
CD4_Pk_DNaseIHS	0.479 (1.95e-01)	0.446 (3.24e-01)	1.334 (2.05e-02)*	1.27 (3.54e-01)	1.383 (1.99e-01)	1.374 (4.22e-01)	1.232 (5.38e-01)
Cerebellum_Pk_DNaseIHS	0.936 (7.71e-01)	1.089 (8.01e-01)	1.249 (7.37e-04)*	1.249 (1.57e-01)	1.333 (4.30e-02)*	1.264 (4.41e-01)	1.033 (9.03e-01)
Cerebrum_Pk_DNaseIHS	1.301 (1.62e-01)	1.17 (5.45e-01)	1.066 (3.10e-01)	1.118 (4.57e-01)	1.216 (1.51e-01)	1.198 (6.46e-01)	1.488 (1.16e-01)
FrCortex_Pk_DNaseIHS	1.186 (4.01e-01)	1.16 (6.27e-01)	0.955 (4.88e-01)	0.844 (2.66e-01)	0.928 (6.33e-01)	0.883 (7.59e-01)	1.417 (1.82e-01)
IMR90_Pk_DNaseIHS	1.985 (2.94e-04)*	1.88 (1.31e-02)*	1.037 (5.81e-01)	1.13 (4.47e-01)	1.187 (2.35e-01)	1.354 (3.59e-01)	1.85 (1.49e-02)*
H3K36me3_Blood	1.22 (3.05e-01)	2.329 (9.45e-04)*	1.29 (5.61e-05)*	1.641 (1.07e-03)*	1.646 (3.77e-04)*	1.563 (1.68e-01)	1.241 (3.98e-01)
H3K36me3_FetalBrain	0.926 (7.02e-01)	0.792 (3.82e-01)	0.991 (8.95e-01)	0.982 (9.38e-01)	1.011 (1.00e+00)	1.799 (8.87e-02)	1.332 (2.73e-01)
H3K36me3_Lung	1.332 (1.55e-01)	1.304 (3.25e-01)	1.287 (1.22e-04)*	1.223 (2.01e-01)	1.145 (3.69e-01)	1.667 (1.25e-01)	1.49 (1.43e-01)
H3K4me1_Blood	0.71 (1.80e-01)	0.991 (1.00e+00)	1.602 (8.81e-05)*	1.294 (4.36e-01)	1.288 (3.61e-01)	0.919 (8.05e-01)	1.269 (7.14e-01)
H3K4me1_FetalBrain	0 (1.00e+00)	0 (1.00e+00)	0 (8.06e-03)*	0 (6.32e-01)	0 (6.52e-01)	0 (1.00e+00)	0 (1.00e+00)
H3K4me1_Lung	1.284 (4.06e-01)	1.641 (2.46e-01)	1.135 (1.36e-01)	0.635 (1.19e-02)*	0.612 (2.40e-03)*	0.463 (2.69e-02)*	0.679 (1.44e-01)
H3K4me3_Blood	0.99 (1.00e+00)	1.05 (1.00e+00)	1.325 (1.21e-03)*	1.856 (8.27e-03)*	1.428 (7.61e-02)	1.256 (8.26e-01)	1.359 (5.01e-01)
H3K4me3_FetalBrain	0.625 (2.28e-02)*	0.707 (2.26e-01)	1.052 (5.53e-01)	0.982 (9.26e-01)	0.941 (7.34e-01)	1.794 (2.03e-01)	1.098 (8.84e-01)
H3K4me3_Lung	0.76 (4.30e-01)	0.895 (7.83e-01)	1.478 (1.05e-02)*	1.071 (1.00e+00)	1.297 (5.60e-01)	0.915 (7.06e-01)	1.793 (5.84e-01)
H3K27me3_Blood	0.778 (2.21e-01)	0.529 (1.31e-02)*	0.761 (5.63e-05)*	0.73 (4.58e-02)*	0.679 (8.01e-03)*	0.935 (8.69e-01)	0.964 (9.00e-01)
H3K27me3_FetalBrain	0.413 (3.39e-06)**	0.384 (1.19e-04)*	1.248 (1.06e-03)*	1.207 (2.47e-01)	1.12 (4.80e-01)	1.842 (8.62e-02)	1.595 (6.87e-02)
H3K9me3_Blood	0.855 (4.87e-01)	1.079 (7.97e-01)	1.015 (8.17e-01)	1.255 (1.37e-01)	1.083 (5.66e-01)	1.859 (5.12e-02)	1.095 (7.01e-01)
H3K9me3_FetalBrain	0.869 (4.66e-01)	0.677 (1.32e-01)	0.944 (4.28e-01)	0.927 (6.74e-01)	0.946 (7.00e-01)	0.787 (5.02e-01)	0.986 (1.00e+00)
H3K9me3_Lung	0.936 (7.79e-01)	0.866 (6.27e-01)	1.042 (5.30e-01)	1.012 (9.41e-01)	1.061 (6.83e-01)	0.958 (1.00e+00)	0.9 (7.17e-01)
SETDB1	0.366 (5.29e-01)	0.615 (1.00e+00)	0.934 (9.07e-01)	1.931 (1.04e-01)	1.561 (2.29e-01)	3.748 (1.57e-02)*	2.575 (3.78e-02)*
CTCF	0.845 (6.26e-01)	0.828 (6.44e-01)	1.207 (2.14e-02)*	0.907 (7.01e-01)	1.03 (8.58e-01)	0.892 (8.57e-01)	1.407 (2.36e-01)
CHD2	0.863 (8.63e-01)	1.075 (8.09e-01)	1.481 (6.74e-04)*	1.562 (8.80e-02)	1.527 (8.86e-02)	1.157 (6.45e-01)	1.104 (7.23e-01)
CBX3	0.644 (6.32e-01)	0.395 (5.21e-01)	1.543 (5.56e-03)*	0.977 (1.00e+00)	1.207 (5.73e-01)	2.373 (7.57e-02)	1.838 (1.21e-01)
KAP1	1.445 (2.80e-01)	1.955 (1.39e-01)	1.151 (3.20e-01)	1.456 (2.12e-01)	1.362 (2.50e-01)	1.273 (7.32e-01)	1.198 (6.13e-01)
TEAD4	0.965 (1.00e+00)	0.531 (5.87e-01)	1.608 (1.54e-04)*	1.109 (7.42e-01)	1.448 (1.65e-01)	2.554 (4.28e-02)*	1.586 (2.25e-01)
POLR2A	2.159 (4.58e-05)*	2.184 (1.84e-03)*	1.376 (1.14e-06)**	2.283 (3.54e-08)**	2.204 (9.63e-09)**	2.228 (1.18e-02)*	2.152 (2.01e-03)*
NR3C1	0.561 (5.89e-01)	0.532 (1.00e+00)	0.593 (3.31e-02)*	0.641 (6.34e-01)	0.54 (3.84e-01)	1.876 (2.32e-01)	2.038 (1.30e-01)
CHD1	1.597 (1.54e-01)	1.566 (3.84e-01)	1.579 (4.78e-04)*	2.055 (1.06e-02)*	2.031 (5.71e-03)*	1.084 (7.56e-01)	0.945 (1.00e+00)
JUND	1.12 (7.38e-01)	1.103 (8.22e-01)	1.067 (5.53e-01)	0.746 (4.09e-01)	1.129 (6.11e-01)	0.8 (1.00e+00)	0.654 (4.65e-01)
BHLHE40	1.289 (4.36e-01)	1.051 (7.92e-01)	1.122 (3.97e-01)	1.822 (2.95e-02)*	1.918 (8.77e-03)*	1.683 (2.71e-01)	2.236 (1.29e-02)*
TAF1	1.232 (4.26e-01)	1.174 (5.87e-01)	1.528 (2.24e-06)**	2.129 (1.06e-04)*	2.237 (4.01e-06)**	3.525 (9.39e-05)*	3.2 (4.40e-06)**
MTA3	1.944 (1.94e-01)	2.298 (1.52e-01)	1.869 (7.93e-04)*	3.51 (3.36e-04)*	3.668 (4.06e-05)*	2.458 (1.37e-01)	2.219 (8.76e-02)
EP300	1.163 (6.37e-01)	1.338 (3.98e-01)	0.906 (4.11e-01)	1.025 (8.97e-01)	1.189 (4.07e-01)	1.603 (2.24e-01)	1.218 (5.78e-01)
E2F1	0.582 (2.43e-01)	0.57 (4.86e-01)	1.073 (5.33e-01)	0.964 (1.00e+00)	0.97 (1.00e+00)	0.951 (1.00e+00)	1.049 (8.61e-01)
RXRA	0.99 (1.00e+00)	0.881 (1.00e+00)	1.095 (6.90e-01)	1.83 (2.08e-01)	1.863 (1.49e-01)	2.828 (1.69e-01)	1.323 (6.66e-01)
KDM5B	0.875 (1.00e+00)	1.242 (5.68e-01)	1.474 (4.70e-03)*	2.028 (1.48e-02)*	2.466 (3.20e-04)*	0.982 (1.00e+00)	0.76 (7.00e-01)
ATF2	0.816 (1.00e+00)	0.389 (5.21e-01)	0.999 (1.00e+00)	0.836 (8.47e-01)	1.322 (3.74e-01)	1.859 (2.85e-01)	1.792 (1.92e-01)
HDAC1	1.28 (4.80e-01)	1.804 (2.92e-01)	1.686 (9.74e-04)*	1.926 (7.16e-02)	1.681 (1.10e-01)	1.988 (1.90e-01)	1.447 (3.46e-01)
SAP30	1.059 (7.92e-01)	1.79 (2.45e-01)	1.136 (5.22e-01)	1.622 (2.83e-01)	1.218 (6.43e-01)	2.136 (1.04e-01)	2.085 (4.96e-02)*
GATA1	0.948 (1.00e+00)	1.138 (6.97e-01)	0.818 (4.18e-01)	0.897 (1.00e+00)	1.105 (8.25e-01)	3.079 (5.12e-02)	1.697 (2.33e-01)
GATA2	0.61 (6.37e-01)	1.041 (7.65e-01)	1.028 (8.19e-01)	1.232 (4.73e-01)	1.159 (6.16e-01)	2.705 (7.35e-02)	1.819 (2.10e-01)
STAT3	1.237 (6.08e-01)	1.361 (4.90e-01)	1.326 (7.15e-02)	1.772 (6.90e-02)	2.068 (1.34e-02)*	3.832 (8.04e-03)*	3.026 (5.38e-03)*
RAD21	0.769 (6.21e-01)	0.776 (8.33e-01)	1.011 (9.09e-01)	1.005 (1.00e+00)	1.182 (4.67e-01)	0.629 (6.19e-01)	0.705 (5.49e-01)
FOS	1.177 (6.71e-01)	1.61 (2.53e-01)	1.139 (3.23e-01)	1.176 (6.12e-01)	1.582 (8.57e-02)	2.344 (5.89e-02)	1.727 (1.52e-01)
JUN	1.435 (4.07e-01)	1.527 (4.54e-01)	1.27 (1.46e-01)	0.919 (1.00e+00)	0.951 (1.00e+00)	2.218 (1.69e-01)	1.086 (7.57e-01)
SP1	1.037 (8.52e-01)	1.269 (6.00e-01)	1.53 (3.85e-04)*	1.862 (1.65e-02)*	2.068 (2.09e-03)*	3.067 (3.14e-03)*	1.99 (3.34e-02)*
RBBP5	0.953 (1.00e+00)	0.969 (1.00e+00)	1.344 (2.88e-03)*	1.128 (6.09e-01)	1.184 (4.16e-01)	2.044 (4.84e-02)*	1.561 (1.38e-01)
HDAC2	0.977 (1.00e+00)	1.535 (3.42e-01)	1.1 (5.07e-01)	1.112 (7.02e-01)	1.07 (8.59e-01)	0.876 (1.00e+00)	1.229 (6.07e-01)
NANOG	0 (1.00e+00)	0 (1.00e+00)	0 (2.65e-02)*	0 (1.00e+00)	0 (1.00e+00)	0 (1.00e+00)	0 (1.00e+00)
POU5F1	0 (1.00e+00)	0 (1.00e+00)	1.381 (4.84e-01)	0 (1.00e+00)	0 (1.00e+00)	0 (1.00e+00)	0 (1.00e+00)
CEBPB	1.546 (2.25e-01)	0.794 (1.00e+00)	1.16 (2.51e-01)	0.927 (1.00e+00)	1.296 (3.06e-01)	3.118 (8.41e-03)*	2.007 (6.57e-02)
RCOR1	1.241 (4.68e-01)	1.664 (2.09e-01)	1.589 (6.55e-05)*	1.394 (2.23e-01)	1.833 (7.83e-03)*	0.689 (7.95e-01)	0.913 (1.00e+00)
EZH2	0.255 (1.59e-03)*	0.317 (4.23e-02)*	0.869 (1.68e-01)	0.366 (1.93e-03)*	0.474 (8.35e-03)*	0.661 (6.19e-01)	1.246 (5.35e-01)
NFIC	1.761 (1.13e-01)	2.466 (4.40e-02)*	1.172 (2.92e-01)	1.539 (1.80e-01)	2.008 (9.37e-03)*	1.725 (3.04e-01)	1.532 (3.32e-01)
MEF2A	0.582 (1.00e+00)	1.332 (5.32e-01)	0.996 (1.00e+00)	0.487 (7.26e-01)	0.407 (7.38e-01)	1.443 (5.09e-01)	0.73 (1.00e+00)
IRF4	1.117 (7.01e-01)	1.161 (5.81e-01)	1.036 (8.85e-01)	0.768 (1.00e+00)	1.343 (5.49e-01)	0 (1.00e+00)	0 (4.09e-01)
RUNX3	1.009 (1.00e+00)	0.888 (1.00e+00)	1.361 (2.08e-02)*	0.763 (6.07e-01)	1.027 (8.75e-01)	0.32 (3.64e-01)	0.873 (1.00e+00)
BATF	0.918 (1.00e+00)	1.758 (4.39e-01)	1.714 (3.65e-02)*	0.564 (1.00e+00)	0.468 (7.28e-01)	0 (1.00e+00)	0 (1.00e+00)
MYC	0.802 (4.55e-01)	0.943 (1.00e+00)	1.328 (7.84e-04)*	1.476 (4.54e-02)*	1.522 (1.58e-02)*	1.887 (6.27e-02)	1.61 (6.55e-02)
MAX	0.96 (1.00e+00)	0.65 (3.30e-01)	1.066 (4.57e-01)	0.955 (9.19e-01)	1.087 (6.41e-01)	1.581 (2.03e-01)	1.621 (6.77e-02)
E2F6	1.324 (3.22e-01)	0.725 (8.20e-01)	0.958 (8.02e-01)	1.028 (8.83e-01)	1.118 (5.96e-01)	0.865 (1.00e+00)	1.166 (6.02e-01)
YY1	1.093 (6.77e-01)	0.986 (1.00e+00)	1.474 (3.48e-05)**	1.717 (8.64e-03)*	1.961 (2.68e-04)*	2.393 (9.19e-03)*	1.83 (3.06e-02)*
SMARCC1	1.493 (3.52e-01)	1.969 (2.06e-01)	1.448 (4.88e-02)*	1.719 (2.02e-01)	1.646 (1.65e-01)	2.379 (1.47e-01)	1.937 (1.66e-01)
SIN3A	1.153 (6.38e-01)	1.193 (6.65e-01)	1.246 (4.13e-02)*	1.869 (7.89e-03)*	1.961 (1.06e-03)*	2.308 (2.19e-02)*	1.92 (2.51e-02)*
GATA3	0.719 (1.00e+00)	1.311 (6.68e-01)	0.445 (3.52e-03)*	0.639 (6.34e-01)	0.705 (6.66e-01)	0.774 (1.00e+00)	0.986 (1.00e+00)
ARID3A	2.553 (5.29e-02)	2.924 (9.07e-02)	1.077 (7.23e-01)	0.929 (1.00e+00)	2.151 (6.01e-02)	1.004 (1.00e+00)	1.641 (4.36e-01)
MAZ	1.273 (3.28e-01)	1.664 (1.23e-01)	1.434 (1.65e-04)*	1.71 (1.01e-02)*	1.754 (3.59e-03)*	1.23 (5.49e-01)	1.202 (5.46e-01)
SMC3	1.641 (1.46e-01)	1.676 (2.74e-01)	1.209 (1.62e-01)	1.029 (8.68e-01)	1.171 (5.37e-01)	1.364 (5.41e-01)	1.523 (3.33e-01)
FOXM1	1.247 (6.06e-01)	1.036 (7.20e-01)	1.03 (8.47e-01)	0.765 (8.22e-01)	0.946 (1.00e+00)	0.463 (7.22e-01)	0.506 (5.91e-01)
RELA	0.947 (1.00e+00)	0.572 (5.85e-01)	1.761 (6.78e-06)**	3.152 (2.01e-06)**	3.46 (5.33e-09)**	2.854 (6.93e-03)*	2.702 (1.26e-03)*
GTF2F1	0.779 (8.20e-01)	0 (1.84e-01)	1.355 (5.08e-02)	1.61 (1.51e-01)	2.181 (5.99e-03)*	4.149 (5.64e-04)*	3.348 (2.13e-04)*
TFAP2C	1.287 (5.07e-01)	1.76 (2.20e-01)	1.399 (2.02e-02)*	1.955 (2.28e-02)*	1.713 (5.76e-02)	2.45 (5.01e-02)	1.816 (1.40e-01)
TFAP2A	0.911 (1.00e+00)	0.852 (1.00e+00)	1.247 (1.76e-01)	1.605 (1.93e-01)	1.674 (1.11e-01)	2.034 (1.53e-01)	1.368 (4.23e-01)
STAT1	1.816 (1.21e-01)	2.032 (1.47e-01)	2.236 (3.56e-08)**	1.907 (7.28e-02)	1.829 (4.85e-02)*	5.388 (1.65e-04)*	4.315 (2.66e-05)**
E2F4	0.651 (5.29e-01)	0.733 (1.00e+00)	1.089 (5.59e-01)	0.785 (8.37e-01)	0.874 (8.57e-01)	0 (4.63e-02)*	0.251 (3.04e-02)*
TCF7L2	0.553 (2.19e-01)	0.62 (6.29e-01)	1.284 (3.18e-02)*	1.002 (1.00e+00)	1.132 (5.83e-01)	0.731 (7.94e-01)	0.808 (8.43e-01)
ZNF143	0.968 (1.00e+00)	0.996 (1.00e+00)	1.096 (4.81e-01)	1.043 (8.73e-01)	1.061 (7.68e-01)	0.754 (1.00e+00)	1.101 (8.34e-01)
ZBTB7A	2.941 (2.30e-04)*	2.809 (8.20e-03)*	1.743 (1.80e-05)**	1.376 (2.80e-01)	1.565 (9.99e-02)	0.877 (1.00e+00)	0.813 (8.31e-01)
PHF8	1.599 (9.43e-02)	1.988 (5.86e-02)	1.45 (2.04e-03)*	1.831 (1.79e-02)*	2.038 (1.72e-03)*	1.881 (1.16e-01)	1.625 (9.60e-02)
ZNF274	4.905 (1.89e-01)	9.625 (1.04e-01)	3.913 (8.03e-04)*	3.494 (2.57e-01)	2.808 (3.06e-01)	0 (1.00e+00)	0 (1.00e+00)
GABPA	1.192 (5.90e-01)	1.433 (4.47e-01)	1.239 (8.88e-02)	1.219 (4.33e-01)	1.402 (1.96e-01)	2.438 (2.36e-02)*	1.32 (3.65e-01)
TAF7	0 (3.54e-02)*	0 (2.67e-01)	1.524 (1.77e-02)*	1.701 (2.04e-01)	2.329 (1.24e-02)*	0.893 (1.00e+00)	0.959 (1.00e+00)
SP4	0.515 (5.95e-01)	0.467 (7.25e-01)	1.823 (3.47e-04)*	1.609 (1.74e-01)	1.37 (3.96e-01)	2.715 (3.38e-02)*	2.048 (6.93e-02)
TCF12	0.739 (6.88e-01)	0.557 (5.85e-01)	0.844 (3.13e-01)	0.844 (8.65e-01)	1.331 (2.84e-01)	0.574 (7.72e-01)	0.691 (6.58e-01)
REST	0.71 (4.27e-01)	0.671 (6.60e-01)	1.137 (2.62e-01)	1.184 (4.92e-01)	1.372 (1.64e-01)	1.518 (2.61e-01)	1.245 (4.91e-01)
MYBL2	1.539 (2.36e-01)	1.757 (2.98e-01)	1.942 (4.60e-06)**	2.276 (7.16e-03)*	2.768 (1.17e-04)*	1.695 (3.09e-01)	1.602 (2.21e-01)
ZNF263	0.517 (2.53e-01)	0.941 (1.00e+00)	1.61 (7.49e-05)*	1.435 (2.03e-01)	1.319 (3.00e-01)	0.803 (1.00e+00)	0.66 (5.21e-01)
PML	0.916 (1.00e+00)	0.537 (5.86e-01)	1.421 (9.08e-03)*	1.835 (2.60e-02)*	2.384 (2.94e-04)*	2.381 (3.53e-02)*	1.575 (1.86e-01)
BCL3	0.695 (1.00e+00)	1.397 (6.57e-01)	0.957 (1.00e+00)	1.217 (6.12e-01)	1.201 (6.46e-01)	2.235 (1.66e-01)	1.592 (3.29e-01)
TBL1XR1	0.464 (4.49e-01)	0.505 (1.00e+00)	1.342 (7.63e-02)	1.52 (2.63e-01)	1.871 (4.45e-02)*	0.924 (1.00e+00)	0.45 (4.45e-01)
KDM5A	0 (1.00e+00)	0 (1.00e+00)	0 (1.84e-01)	0 (1.00e+00)	0 (1.00e+00)	0 (1.00e+00)	0 (1.00e+00)
MXI1	0.649 (2.83e-01)	0.642 (5.21e-01)	1.347 (4.74e-03)*	2.117 (6.09e-04)*	2.172 (1.08e-04)*	2.498 (8.79e-03)*	2.218 (4.89e-03)*
JUNB	0.716 (1.00e+00)	1.274 (5.48e-01)	2.262 (1.59e-04)*	1.275 (5.14e-01)	1.065 (7.62e-01)	6.463 (1.45e-02)*	3.061 (8.31e-02)
SIN3AK20	1.246 (4.49e-01)	0.767 (8.34e-01)	1.001 (1.00e+00)	1.029 (8.94e-01)	1.287 (2.30e-01)	1.964 (8.12e-02)	2.013 (1.43e-02)*
TRIM28	1.077 (7.10e-01)	1.038 (6.22e-01)	2.283 (7.98e-05)*	1.257 (5.20e-01)	2.027 (1.31e-01)	3.95 (4.82e-02)*	1.683 (4.31e-01)
UBTF	2.212 (2.11e-02)*	1.525 (3.45e-01)	2.116 (5.47e-08)**	2.164 (1.27e-02)*	2.211 (4.75e-03)*	1.147 (7.46e-01)	1.598 (2.47e-01)
TBP	1.009 (1.00e+00)	0.973 (1.00e+00)	1.372 (1.16e-03)*	1.91 (2.31e-03)*	2.063 (1.35e-04)*	3.249 (4.48e-04)*	2.338 (2.16e-03)*
ELF1	1.04 (8.71e-01)	0.536 (3.71e-01)	1.26 (4.21e-02)*	1.354 (2.05e-01)	1.519 (6.96e-02)	2.599 (9.73e-03)*	2.031 (1.58e-02)*
ELK1	0.902 (1.00e+00)	0.694 (1.00e+00)	1.52 (3.03e-02)*	3.619 (2.58e-04)*	3.499 (6.71e-05)*	5.26 (9.68e-05)*	2.969 (1.93e-03)*
ZEB1	0.731 (1.00e+00)	0 (1.00e+00)	0.834 (8.60e-01)	0.612 (1.00e+00)	1.011 (7.26e-01)	0 (1.00e+00)	0.792 (1.00e+00)
TCF3	1.453 (3.64e-01)	0.786 (1.00e+00)	0.948 (1.00e+00)	2.094 (7.61e-02)	2.863 (3.95e-03)*	1.443 (6.52e-01)	2.029 (1.86e-01)
ETS1	1.033 (8.16e-01)	0.437 (7.29e-01)	1.62 (2.13e-03)*	1.667 (1.62e-01)	1.76 (7.03e-02)	3.264 (6.58e-03)*	2.113 (2.83e-02)*
STAT5A	0.81 (1.00e+00)	0 (6.36e-01)	1.58 (2.25e-02)*	1.765 (1.65e-01)	2.193 (4.10e-02)*	3.453 (6.57e-02)	3.599 (5.33e-03)*
USF1	0.434 (1.64e-01)	0.268 (2.68e-01)	0.89 (4.83e-01)	0.8 (7.41e-01)	0.654 (2.95e-01)	0.838 (1.00e+00)	0.817 (8.31e-01)
ZBTB33	0 (8.05e-02)	0 (4.11e-01)	1.084 (6.65e-01)	2.15 (6.02e-02)	2.568 (4.02e-03)*	1.68 (4.31e-01)	1.524 (3.90e-01)
ELK4	0 (1.21e-01)	0 (6.39e-01)	1.426 (1.07e-01)	3.479 (1.05e-03)*	2.932 (2.19e-03)*	6.409 (4.81e-05)*	3.2 (2.47e-03)*
BCLAF1	0 (1.18e-01)	0 (6.41e-01)	1.749 (4.95e-03)*	2.16 (5.16e-02)	2.811 (2.98e-03)*	2.516 (8.92e-02)	2.577 (2.65e-02)*
MEF2C	1.305 (5.38e-01)	3.116 (2.80e-01)	0.912 (1.00e+00)	1.133 (5.90e-01)	2.634 (1.12e-01)	2.533 (3.37e-01)	1.288 (5.46e-01)
POU2F2	1.621 (2.17e-01)	2.206 (1.19e-01)	1.73 (5.88e-04)*	2.47 (5.55e-03)*	3.403 (7.63e-06)**	2.803 (2.98e-02)*	2.663 (5.93e-03)*
FOXP2	0.622 (5.33e-01)	0.945 (1.00e+00)	1.065 (6.39e-01)	1.608 (1.33e-01)	1.707 (5.82e-02)	1.081 (7.86e-01)	0.726 (6.81e-01)
FOSL1	1.05 (6.17e-01)	1.745 (4.41e-01)	1.504 (1.66e-01)	2.592 (7.55e-02)	2.752 (4.05e-02)*	7.396 (1.03e-02)*	4.495 (3.39e-02)*
EGR1	0.228 (1.73e-02)*	0 (2.21e-02)*	0.932 (6.81e-01)	0.945 (1.00e+00)	0.938 (1.00e+00)	0.659 (6.19e-01)	0.48 (1.81e-01)
SIX5	0 (1.86e-01)	0 (6.31e-01)	0.867 (7.92e-01)	0 (1.89e-01)	0.296 (2.70e-01)	0 (4.06e-01)	0.306 (3.76e-01)
PAX5	0.531 (3.80e-01)	0.402 (5.21e-01)	1.243 (1.65e-01)	1.566 (2.00e-01)	1.998 (2.05e-02)*	1.035 (7.65e-01)	1.098 (8.22e-01)
SRF	0.847 (1.00e+00)	0 (6.29e-01)	1.095 (6.90e-01)	1.224 (7.39e-01)	1.67 (2.36e-01)	3.567 (3.33e-02)*	2.603 (3.61e-02)*
HMGN3	1.108 (6.84e-01)	0.966 (1.00e+00)	1.486 (5.91e-03)*	2.004 (2.69e-02)*	2.047 (8.24e-03)*	2.538 (2.39e-02)*	1.909 (6.50e-02)
CCNT2	1.116 (6.82e-01)	1.309 (5.53e-01)	1.351 (3.73e-02)*	1.95 (2.97e-02)*	2.038 (8.49e-03)*	2.423 (4.92e-02)*	1.463 (2.39e-01)
BRCA1	1.931 (1.62e-01)	1.122 (5.94e-01)	1.003 (8.92e-01)	1.79 (2.94e-01)	2.44 (3.00e-02)*	1.37 (6.60e-01)	0.7 (1.00e+00)
BACH1	0 (7.88e-02)	0 (4.14e-01)	1.247 (2.73e-01)	1.101 (7.87e-01)	1.349 (4.65e-01)	0.694 (1.00e+00)	0.73 (1.00e+00)
WRNIP1	1.08 (7.59e-01)	0 (4.07e-01)	1.476 (4.30e-02)*	2.346 (1.95e-02)*	2.468 (7.45e-03)*	2.379 (1.47e-01)	1.615 (3.24e-01)
IRF1	1.107 (6.84e-01)	1.028 (7.68e-01)	1.402 (2.04e-02)*	1.256 (5.41e-01)	1.864 (3.07e-02)*	2.055 (9.52e-02)	1.167 (7.02e-01)
RFX5	2.278 (2.67e-02)*	1.34 (4.96e-01)	2.41 (7.65e-11)**	2.851 (3.93e-04)*	3.25 (5.82e-06)**	3.369 (5.53e-03)*	2.648 (4.55e-03)*
MAFF	1.419 (6.55e-01)	2.783 (1.68e-01)	0.978 (1.00e+00)	1.395 (4.81e-01)	1.551 (3.37e-01)	0 (1.00e+00)	0 (6.32e-01)
ATF3	1.045 (7.95e-01)	1.039 (7.19e-01)	0.964 (9.24e-01)	1.705 (1.55e-01)	1.384 (3.93e-01)	1.032 (7.21e-01)	0.771 (1.00e+00)
NR2C2	0.81 (1.00e+00)	1.826 (4.27e-01)	0.375 (9.98e-02)	0.7 (1.00e+00)	0.549 (1.00e+00)	0 (1.00e+00)	0 (4.21e-01)
MAFK	1.015 (7.71e-01)	0.61 (1.00e+00)	1.035 (8.38e-01)	1.162 (6.25e-01)	1.405 (3.59e-01)	2.609 (1.21e-01)	1.92 (1.69e-01)
SMARCA4	2.461 (2.00e-01)	2.42 (3.44e-01)	2.957 (5.97e-05)*	3.939 (2.20e-02)*	3.062 (4.67e-02)*	5.955 (5.11e-02)	4.327 (3.72e-02)*
SMARCB1	1.229 (6.09e-01)	0.941 (1.00e+00)	1.198 (2.99e-01)	0.972 (1.00e+00)	1.087 (8.39e-01)	1.472 (4.65e-01)	1.251 (6.03e-01)
NR2F2	3.212 (8.35e-03)*	4.151 (9.39e-03)*	1.539 (3.92e-02)*	1.701 (1.79e-01)	2.235 (3.95e-02)*	1.026 (1.00e+00)	0.558 (1.00e+00)
EBF1	0.43 (3.33e-01)	0.83 (1.00e+00)	0.901 (6.10e-01)	1.488 (2.35e-01)	1.423 (2.69e-01)	3.248 (2.64e-02)*	3.142 (4.28e-03)*
FOXA2	1.127 (6.99e-01)	0.957 (1.00e+00)	1.009 (9.01e-01)	1.365 (5.45e-01)	1.17 (5.90e-01)	3.093 (1.48e-01)	1.976 (2.77e-01)
FOXA1	0.681 (8.04e-01)	0.842 (1.00e+00)	1.08 (6.21e-01)	1.189 (5.56e-01)	1.376 (2.80e-01)	2.5 (9.08e-02)	1.666 (2.40e-01)
CTBP2	0.518 (5.94e-01)	0.937 (1.00e+00)	0.674 (8.76e-02)	0.612 (6.38e-01)	0.504 (2.94e-01)	0.787 (1.00e+00)	0.944 (1.00e+00)
FOSL2	2.868 (4.20e-03)*	2.631 (4.99e-02)*	1.231 (2.32e-01)	1.918 (7.21e-02)	2.061 (2.49e-02)*	1.939 (2.18e-01)	2.107 (1.25e-01)
HNF4G	2.613 (7.36e-02)	2.334 (2.18e-01)	1.244 (3.39e-01)	1.566 (3.33e-01)	1.301 (5.56e-01)	2.537 (1.98e-01)	3.98 (1.14e-02)*
ZNF217	0 (1.00e+00)	0 (1.00e+00)	0.413 (1.30e-01)	0 (6.46e-01)	0 (4.11e-01)	0 (1.00e+00)	0 (1.00e+00)
SIRT6	4.905 (1.89e-01)	12.666 (8.06e-02)	0.884 (1.00e+00)	0 (1.00e+00)	2.21 (3.70e-01)	0 (1.00e+00)	0 (1.00e+00)
BDP1	0 (1.00e+00)	0 (1.00e+00)	7.995 (1.69e-05)**	0 (1.00e+00)	0 (1.00e+00)	0 (1.00e+00)	0 (1.00e+00)
ATF1	1.549 (4.50e-01)	1.029 (6.25e-01)	1.641 (3.35e-02)*	2.796 (2.49e-02)*	3.506 (1.68e-03)*	5.487 (3.58e-03)*	3.63 (5.10e-03)*
TAL1	0.712 (1.00e+00)	1.203 (5.69e-01)	1.347 (2.39e-01)	1.757 (2.98e-01)	1.432 (3.70e-01)	0 (1.00e+00)	0 (6.28e-01)
ESR1	1.501 (4.59e-01)	1.737 (3.27e-01)	0.602 (1.30e-01)	0.635 (7.73e-01)	0.53 (5.94e-01)	0 (1.00e+00)	0.798 (1.00e+00)
ZKSCAN1	2.804 (9.75e-02)	1.854 (4.22e-01)	1.2 (5.76e-01)	2.155 (1.70e-01)	3.917 (5.65e-03)*	4.475 (3.59e-02)*	2.485 (1.30e-01)
SMARCC2	0 (1.00e+00)	0 (1.00e+00)	1.815 (8.06e-02)	1.852 (2.99e-01)	1.551 (3.74e-01)	4.931 (7.01e-02)	6.689 (4.13e-03)*
IKZF1	4.691 (2.90e-02)*	6.766 (3.85e-02)*	1.891 (4.23e-02)*	2.566 (1.19e-01)	3.633 (1.48e-02)*	9.665 (2.23e-02)*	11.083 (7.29e-04)*
SPI1	1.335 (4.33e-01)	1.113 (7.02e-01)	1.222 (2.52e-01)	1.382 (3.64e-01)	1.531 (2.07e-01)	3.423 (2.19e-02)*	2.572 (1.91e-02)*
NFATC1	2.481 (8.49e-02)	2.442 (2.05e-01)	1.061 (7.72e-01)	1.671 (3.12e-01)	2.568 (2.38e-02)*	2.675 (1.84e-01)	2.743 (6.72e-02)
GTF2B	2.022 (2.65e-01)	1.994 (4.00e-01)	1.623 (1.50e-01)	0 (6.35e-01)	2.758 (6.30e-02)	1.401 (5.19e-01)	1.481 (3.99e-01)
PBX3	0.727 (1.00e+00)	1.592 (4.71e-01)	1.695 (7.62e-02)	1.282 (6.72e-01)	1.501 (4.59e-01)	0 (1.00e+00)	2.348 (1.46e-01)
CREB1	0.45 (3.31e-01)	1.06 (7.14e-01)	1.162 (4.29e-01)	1.732 (2.01e-01)	1.31 (5.05e-01)	1.616 (3.25e-01)	1.344 (4.93e-01)
NRF1	0.351 (5.34e-01)	0 (6.38e-01)	0.924 (8.99e-01)	1.173 (7.45e-01)	1.208 (5.78e-01)	0.584 (1.00e+00)	0.285 (2.62e-01)
CEBPD	3.034 (1.77e-02)*	1.016 (1.00e+00)	1.636 (3.39e-02)*	2.272 (7.73e-02)	2.067 (7.89e-02)	3.979 (1.26e-02)*	3.531 (3.45e-03)*
USF2	1.143 (7.82e-01)	1.082 (7.09e-01)	0.922 (7.72e-01)	1.25 (4.90e-01)	1.023 (8.34e-01)	1.197 (6.85e-01)	1.451 (3.66e-01)
BCL11A	1.832 (3.03e-01)	1.758 (4.39e-01)	0.863 (8.67e-01)	0.56 (1.00e+00)	1.058 (7.15e-01)	2.825 (3.09e-01)	2.914 (1.59e-01)
NFYB	1.442 (4.06e-01)	1.684 (4.31e-01)	1.929 (1.29e-04)*	2.189 (4.12e-02)*	2.486 (5.12e-03)*	0.872 (1.00e+00)	1.284 (5.97e-01)
NFYA	0.827 (1.00e+00)	0.811 (1.00e+00)	2.079 (4.93e-04)*	2.234 (6.00e-02)	2.809 (6.75e-03)*	1.126 (6.99e-01)	2.025 (1.32e-01)
HNF4A	1.637 (4.37e-01)	0.99 (1.00e+00)	1.038 (8.93e-01)	1.022 (7.70e-01)	0.884 (1.00e+00)	2.473 (2.06e-01)	3.589 (1.68e-02)*
SUZ12	0.381 (5.26e-01)	0.768 (1.00e+00)	0.649 (1.08e-01)	0 (1.22e-01)	0 (5.49e-02)	2.533 (3.37e-01)	1.205 (5.69e-01)
RPC155	0 (1.00e+00)	0 (1.00e+00)	4.421 (1.92e-05)**	0 (1.00e+00)	0 (1.00e+00)	0 (1.00e+00)	0 (1.00e+00)
STAT2	3.042 (1.45e-01)	3.638 (2.46e-01)	1.982 (5.43e-02)	0 (1.00e+00)	0.925 (1.00e+00)	0 (1.00e+00)	0 (1.00e+00)
THAP1	0.936 (1.00e+00)	0 (1.00e+00)	1.792 (6.50e-02)	0 (1.00e+00)	1.664 (3.43e-01)	0 (1.00e+00)	0 (4.06e-01)
HDAC8	1.651 (4.58e-01)	2.961 (2.92e-01)	1.74 (1.50e-01)	1.161 (5.81e-01)	0.942 (1.00e+00)	0 (1.00e+00)	0 (1.00e+00)
POLR3G	0 (1.00e+00)	0 (1.00e+00)	5.33 (1.38e-03)*	0 (1.00e+00)	0 (1.00e+00)	0 (1.00e+00)	0 (1.00e+00)
GTF3C2	5.041 (6.33e-02)	7.499 (3.21e-02)*	4.086 (1.11e-05)**	2.489 (1.98e-01)	2.367 (2.13e-01)	0 (1.00e+00)	0 (1.00e+00)
HSF1	3.501 (2.53e-01)	8.593 (1.15e-01)	1.955 (1.57e-01)	2.947 (2.95e-01)	2.597 (3.26e-01)	0 (1.00e+00)	0 (1.00e+00)
BRF1	0 (1.00e+00)	0 (1.00e+00)	15.723 (1.99e-07)**	0 (1.00e+00)	0 (1.00e+00)	0 (1.00e+00)	0 (1.00e+00)
SP2	0.586 (1.00e+00)	1.254 (5.54e-01)	3.21 (7.27e-08)**	1.7 (2.66e-01)	1.387 (4.83e-01)	0 (6.31e-01)	0.497 (7.24e-01)
IRF3	1.403 (5.13e-01)	3.812 (2.36e-01)	1.891 (1.45e-01)	1.778 (4.36e-01)	2.672 (1.78e-01)	0 (1.00e+00)	0 (1.00e+00)
SREBP1	0 (6.31e-01)	0 (1.00e+00)	0.156 (2.44e-02)*	0 (6.31e-01)	0 (6.53e-01)	0 (1.00e+00)	0 (6.29e-01)
MBD4	0.869 (1.00e+00)	1.625 (4.64e-01)	1.708 (5.85e-02)	3.35 (2.03e-02)*	3.353 (1.13e-02)*	4.206 (9.10e-02)	3.36 (6.74e-02)
NFE2	0 (1.00e+00)	0 (1.00e+00)	0.372 (5.29e-01)	0 (1.00e+00)	0 (1.00e+00)	0 (1.00e+00)	0 (1.00e+00)
PRDM1	0 (1.00e+00)	0 (1.00e+00)	2.989 (1.86e-02)*	0 (1.00e+00)	0 (1.00e+00)	0 (1.00e+00)	0 (1.00e+00)
PPARGC1A	0 (1.00e+00)	0 (1.00e+00)	0.509 (1.00e+00)	2.947 (2.95e-01)	5.091 (6.36e-02)	0 (1.00e+00)	0 (1.00e+00)
GRp20	0 (1e+00)	0 (1e+00)	0.87 (1e+00)	0 (1e+00)	0 (1e+00)	0 (1e+00)	0 (1e+00)
CTCFL	1.165 (6.91e-01)	1.052 (6.17e-01)	1.556 (9.05e-02)	0.434 (7.31e-01)	0.368 (5.30e-01)	0 (1.00e+00)	0.702 (1.00e+00)
ESRRA	0 (1.00e+00)	0 (1.00e+00)	0 (2.76e-01)	0 (1.00e+00)	0 (1.00e+00)	0 (1.00e+00)	0 (1.00e+00)
HDAC6	0 (1e+00)	0 (1e+00)	0.775 (1e+00)	0 (1e+00)	0 (1e+00)	0 (1e+00)	0 (1e+00)
BRF2	0 (1e+00)	0 (1e+00)	0 (1e+00)	0 (1e+00)	0 (1e+00)	0 (1e+00)	0 (1e+00)
FAM48A	18.881 (5.58e-02)	40.079 (2.90e-02)*	2.359 (3.55e-01)	0 (1.00e+00)	0 (1.00e+00)	0 (1.00e+00)	0 (1.00e+00)
RDBP	0 (1e+00)	0 (1e+00)	0 (1e+00)	0 (1e+00)	0 (1e+00)	0 (1e+00)	0 (1e+00)
ZZZ3	0 (1.00e+00)	0 (1.00e+00)	0 (6.29e-01)	0 (1.00e+00)	0 (1.00e+00)	0 (1.00e+00)	0 (1.00e+00)
