# Supplementary material for: Cross-tissue integration of genetic and epigenetic data offers insight into autism spectrum disorder
Source: Nat Commun. 2017 Oct 24;8:1011. doi: 10.1038/s41467-017-00868-y (PMC5654961; doi:10.1038/s41467-017-00868-y)
Supplement: Supplementary file 11 — Supplementary Data 8 [file 41467_2017_868_MOESM11_ESM.xlsx]

## Sheet: Sheet1
Supplementary Data 8: Enrichment Statistics comparing meQTL targets to non-meQTL targets with respect to regulatory feature overlap.
Each cell represents the results of a Fisher's exact test examining the tendency of meQTL targets in several groups to overlap various functional regions compared to non-meQTL targets.
Green chromatin marks denote those typically associated with transcriptionally active chromatin;
red marks denote those typically associated with inactive chromatin. We report the enrichment fold statistic or odds ratio and p-value. Values in parentheses in column headers denote
the number of meQTL targets in that tissue or that overlap in those two tissues (at FDR = 5% p-value for blood, cord blood, and lung and p-value = 1E-8 for fetal brain).
*Indicates significant past 0.05 threshold, **Indicates significant past Bonferonni threshold = 0.05/(181*7) = 3.95E-5
	Lung (n = 28,124)	Blood-Lung (n = 16,223)	Blood (n = 59,308)	Blood-Cord Blood (n = 17,478)	Cord Blood (n = 22,803)	Blood-Fetal Brain (n = 4,232)	Fetal Brain (n = 7,863)
CD14_monocytes_Pk_DNaseIHS	0.784 (1.64e-83)**	0.985 (3.70e-01)	0.928 (6.99e-16)**	1.36 (3.75e-82)**	1.054 (1.48e-04)*	1.437 (2.16e-31)**	1.053 (2.43e-02)*
CD4_Pk_DNaseIHS	0.613 (5.48e-102)**	0.746 ( 1.16e-19)**	0.729 ( 5.28e-63)**	1.212 ( 1.43e-08)**	0.874 ( 1.85e-06)**	1.152 ( 1.14e-02)*	0.909 ( 1.38e-02)*
Cerebellum_Pk_DNaseIHS	0.685 (1.40e-190)**	0.913 ( 8.87e-08)**	0.875 ( 1.21e-42)**	1.406 ( 6.26e-89)**	1.043 ( 4.36e-03)*	1.204 ( 5.38e-09)**	0.898 ( 3.50e-06)**
Cerebrum_Pk_DNaseIHS	0.759 (8.94e-107)**	1.008 ( 6.28e-01)	0.984 ( 7.89e-02)	1.468 (4.59e-127)**	1.11 ( 8.58e-14)**	1.268 ( 1.95e-14)**	0.941 ( 8.24e-03)*
FrCortex_Pk_DNaseIHS	0.751 (3.94e-114)**	0.984 ( 3.33e-01)	0.982 ( 4.87e-02)*	1.38 ( 1.04e-91)**	1.057 ( 7.00e-05)*	1.234 ( 1.44e-11)**	0.928 ( 1.14e-03)*
IMR90_Pk_DNaseIHS	0.728 (8.16e-139)**	0.946 ( 8.84e-04)*	0.923 ( 4.00e-17)**	1.416 ( 1.04e-99)**	1.054 ( 2.16e-04)*	1.339 ( 7.05e-21)**	0.96 ( 7.10e-02)
H3K36me3_Blood	1.016 (2.09e-01)	0.936 (5.35e-05)*	0.943 (2.52e-10)**	0.911 (3.16e-09)**	0.939 (5.62e-06)**	0.893 (2.66e-04)*	0.97 (1.85e-01)
H3K36me3_FetalBrain	1.036 (6.13e-03)*	0.931 (2.11e-05)**	1.025 (1.12e-02)*	0.779 (5.49e-51)**	0.91 (8.01e-11)**	0.738 (6.74e-22)**	0.848 (1.00e-12)**
H3K36me3_Lung	1.105 (3.43e-15)**	0.979 (1.93e-01)	1.007 (4.88e-01)	0.886 (4.91e-14)**	0.951 (3.70e-04)*	0.86 (1.60e-06)**	0.962 (9.02e-02)
H3K4me1_Blood	1.298 ( 3.21e-41)**	1.775 (2.42e-102)**	1.616 (3.55e-251)**	1.741 (3.56e-105)**	1.456 ( 2.61e-65)**	1.383 ( 1.49e-11)**	1.086 ( 1.73e-02)*
H3K4me1_FetalBrain	0.991 (9.64e-01)	0.943 (6.50e-01)	1.142 (3.77e-02)*	1.208 (6.83e-02)	1.31 (2.76e-03)*	1.273 (1.97e-01)	1.01 (9.34e-01)
H3K4me1_Lung	1.497 (1.76e-153)**	1.984 (2.98e-238)**	1.752 ( 0.00e+00)**	1.951 (5.35e-251)**	1.618 (2.14e-174)**	1.536 ( 4.48e-29)**	1.178 ( 1.88e-09)**
H3K4me3_Blood	0.848 (4.26e-23)**	1.106 (3.30e-06)**	1.064 (1.43e-07)**	1.334 (7.77e-47)**	1.129 (8.66e-12)**	1.4 (4.02e-15)**	1.071 (3.15e-02)*
H3K4me3_FetalBrain	0.809 (1.34e-41)**	0.958 (3.52e-02)*	1.016 (1.70e-01)	1.076 (1.83e-04)*	0.977 (1.82e-01)	0.853 (2.43e-05)**	0.773 (1.10e-19)**
H3K4me3_Lung	1.05 (6.68e-02)	1.446 (1.22e-26)**	1.376 (2.54e-69)**	1.841 (8.00e-81)**	1.41 (4.79e-35)**	1.661 (9.46e-13)**	1.146 (8.02e-03)*
H3K27me3_Blood	1.44 (1.19e-163)**	1.638 (7.22e-169)**	1.652 ( 0.00e+00)**	1.434 ( 3.81e-97)**	1.357 ( 2.22e-92)**	1.238 ( 1.16e-10)**	1.072 ( 3.48e-03)*
H3K27me3_FetalBrain	1.424 (1.54e-170)**	1.563 (1.08e-156)**	1.596 ( 0.00e+00)**	1.36 ( 2.62e-80)**	1.348 ( 1.59e-98)**	1.192 ( 2.45e-08)**	1.116 ( 1.92e-06)**
H3K9me3_Blood	1.051 (2.28e-04)*	1.071 (8.29e-05)*	1.081 (1.37e-15)**	0.987 (4.21e-01)	1.013 (3.58e-01)	1.073 (3.27e-02)*	1.045 (7.15e-02)
H3K9me3_FetalBrain	0.822 (6.03e-43)**	0.907 (1.76e-07)**	0.966 (1.25e-03)*	0.96 (2.15e-02)*	0.907 (6.33e-10)**	0.795 (3.33e-11)**	0.758 (5.13e-27)**
H3K9me3_Lung	1.21 (7.95e-52)**	1.235 (8.31e-38)**	1.213 (3.23e-97)**	1.109 (4.50e-11)**	1.119 (4.55e-16)**	1.232 (1.85e-11)**	1.137 (2.22e-08)**
SETDB1	0.729 (1.23e-15)**	0.915 (1.02e-01)	0.776 (4.80e-15)**	1.312 (3.13e-06)**	1.051 (3.01e-01)	1.443 (3.73e-05)**	1.172 (1.13e-02)*
CTCF	0.903 ( 2.67e-10)**	1.171 ( 1.30e-13)**	1.084 ( 1.30e-10)**	1.614 (2.80e-109)**	1.224 ( 1.59e-27)**	1.562 ( 7.08e-31)**	1.145 ( 1.82e-06)**
CHD2	0.453 ( 0.00e+00)**	0.489 (5.17e-134)**	0.491 ( 0.00e+00)**	0.918 ( 8.29e-03)*	0.666 ( 3.56e-52)**	1.043 ( 3.62e-01)	0.85 ( 8.44e-07)**
CBX3	0.581 (7.10e-77)**	0.669 (1.66e-22)**	0.649 (2.07e-72)**	1.115 (1.41e-02)*	0.856 (2.57e-05)**	1.077 (2.84e-01)	0.893 (2.01e-02)*
KAP1	0.612 (2.69e-75)**	0.744 (1.40e-15)**	0.765 (5.52e-36)**	1.151 (2.45e-04)*	0.88 (9.81e-05)*	0.963 (6.18e-01)	0.796 (8.10e-07)**
TEAD4	0.693 (1.96e-44)**	0.84 (9.68e-07)**	0.834 (8.64e-19)**	1.266 (5.81e-11)**	0.999 (9.75e-01)	1.012 (8.44e-01)	0.887 (8.46e-03)*
POLR2A	0.668 (9.02e-212)**	0.864 ( 2.07e-17)**	0.855 ( 2.00e-57)**	1.369 ( 1.33e-75)**	1.022 ( 1.40e-01)	1.255 ( 8.77e-13)**	0.97 ( 1.85e-01)
NR3C1	0.571 (5.68e-64)**	0.572 (3.17e-34)**	0.629 (7.22e-72)**	0.906 (4.85e-02)*	0.744 (2.17e-12)**	0.886 (1.38e-01)	0.885 (2.65e-02)*
CHD1	0.482 (1.62e-199)**	0.542 ( 5.30e-70)**	0.567 (2.20e-177)**	0.882 ( 7.91e-04)*	0.675 ( 2.42e-38)**	0.835 ( 3.82e-03)*	0.714 ( 2.35e-16)**
JUND	0.575 (1.51e-158)**	0.649 ( 7.65e-53)**	0.67 (4.50e-134)**	1.058 ( 5.56e-02)	0.844 ( 1.61e-11)**	1.031 ( 5.36e-01)	0.918 ( 1.31e-02)*
BHLHE40	0.587 (2.40e-109)**	0.658 ( 5.24e-36)**	0.678 ( 4.03e-90)**	1.151 ( 8.33e-05)*	0.853 ( 1.40e-07)**	1.162 ( 6.86e-03)*	0.966 ( 3.87e-01)
TAF1	0.498 ( 0.00e+00)**	0.563 (2.10e-140)**	0.554 ( 0.00e+00)**	1.031 ( 2.06e-01)	0.741 ( 1.55e-48)**	0.983 ( 6.77e-01)	0.854 ( 8.35e-09)**
MTA3	0.558 (1.57e-53)**	0.617 (5.39e-19)**	0.665 (1.04e-39)**	1.069 (2.35e-01)	0.805 (4.95e-06)**	1.041 (6.43e-01)	0.882 (4.70e-02)*
EP300	0.629 (1.05e-122)**	0.678 ( 8.87e-47)**	0.739 ( 6.95e-87)**	1.046 ( 9.98e-02)	0.865 ( 7.05e-10)**	0.895 ( 2.47e-02)*	0.827 ( 2.54e-08)**
E2F1	0.426 ( 0.00e+00)**	0.483 (3.50e-149)**	0.492 ( 0.00e+00)**	0.932 ( 2.41e-02)*	0.657 ( 2.49e-62)**	0.919 ( 7.64e-02)	0.772 ( 7.08e-16)**
RXRA	0.645 (3.90e-23)**	0.719 (6.29e-08)**	0.675 (1.03e-27)**	1.086 (2.04e-01)	0.872 (1.54e-02)*	0.807 (7.54e-02)	0.848 (3.38e-02)*
KDM5B	0.42 (2.26e-307)**	0.439 (7.32e-133)**	0.427 ( 0.00e+00)**	0.892 ( 3.27e-03)*	0.624 ( 5.09e-52)**	1.032 ( 5.55e-01)	0.897 ( 2.54e-03)*
ATF2	0.526 (3.47e-116)**	0.573 ( 1.33e-44)**	0.624 ( 2.04e-96)**	1.068 ( 1.06e-01)	0.822 ( 1.52e-08)**	0.93 ( 3.13e-01)	0.796 ( 1.15e-06)**
HDAC1	0.433 (5.47e-205)**	0.466 ( 1.85e-81)**	0.45 (1.32e-251)**	0.89 ( 1.22e-02)*	0.618 ( 4.66e-39)**	1.017 ( 7.72e-01)	0.842 ( 7.51e-05)*
SAP30	0.359 (4.78e-266)**	0.359 (1.27e-121)**	0.359 ( 0.00e+00)**	0.686 ( 5.24e-13)**	0.505 ( 4.48e-62)**	1.002 ( 9.74e-01)	0.831 ( 3.06e-05)**
GATA1	0.489 (6.89e-99)**	0.569 (3.09e-33)**	0.599 (9.26e-81)**	0.94 (2.32e-01)	0.752 (1.62e-11)**	0.804 (1.04e-02)*	0.836 (1.02e-03)*
GATA2	0.831 (1.30e-09)**	0.95 (2.09e-01)	1.059 (1.14e-02)*	1.172 (4.66e-05)*	1.047 (1.75e-01)	0.844 (4.00e-02)*	0.822 (4.75e-04)*
STAT3	0.614 (1.08e-54)**	0.675 (8.31e-20)**	0.771 (1.71e-27)**	1.004 (9.15e-01)	0.861 (4.90e-05)*	0.922 (3.12e-01)	0.862 (5.01e-03)*
RAD21	0.895 (3.87e-07)**	1.095 (1.48e-03)*	1.078 (9.41e-06)**	1.493 (7.37e-44)**	1.169 (4.56e-10)**	1.345 (1.61e-08)**	1.043 (2.69e-01)
FOS	0.592 (7.23e-91)**	0.613 (1.71e-42)**	0.742 (1.84e-52)**	0.97 (3.99e-01)	0.832 (1.59e-09)**	0.93 (2.60e-01)	0.846 (1.33e-04)*
JUN	0.643 (4.01e-39)**	0.698 (4.55e-15)**	0.791 (3.22e-20)**	0.992 (8.89e-01)	0.857 (1.36e-04)*	0.839 (4.51e-02)*	0.868 (1.40e-02)*
SP1	0.477 (8.84e-241)**	0.509 (6.61e-103)**	0.545 (1.68e-252)**	0.993 ( 8.54e-01)	0.764 ( 5.37e-22)**	1.03 ( 5.69e-01)	0.898 ( 2.68e-03)*
RBBP5	0.481 ( 0.00e+00)**	0.559 (1.04e-123)**	0.552 ( 0.00e+00)**	0.994 ( 8.39e-01)	0.695 ( 1.60e-59)**	0.901 ( 1.73e-02)*	0.747 ( 1.81e-22)**
HDAC2	0.561 (1.16e-96)**	0.603 (1.31e-38)**	0.636 (2.37e-91)**	1.093 (2.88e-02)*	0.811 (1.40e-09)**	0.895 (1.12e-01)	0.8 (1.79e-06)**
NANOG	0.625 (5.74e-08)**	0.694 (2.24e-03)*	0.789 (4.24e-04)*	1.172 (1.80e-01)	0.924 (4.77e-01)	0.678 (1.42e-01)	0.731 (5.04e-02)
POU5F1	0.746 (4.48e-02)*	0.766 (2.11e-01)	1.005 (9.60e-01)	1.368 (5.44e-02)	1.162 (2.87e-01)	0.463 (1.62e-01)	0.618 (1.04e-01)
CEBPB	0.632 (1.50e-75)**	0.699 (8.36e-26)**	0.78 (2.18e-39)**	1.037 (2.84e-01)	0.887 (3.67e-05)**	0.949 (4.04e-01)	0.888 (4.62e-03)*
RCOR1	0.553 (6.07e-156)**	0.62 ( 1.69e-53)**	0.633 (7.84e-144)**	1.122 ( 4.15e-04)*	0.84 ( 2.49e-10)**	1.063 ( 2.39e-01)	0.919 ( 1.96e-02)*
EZH2	0.872 (3.86e-13)**	0.989 (6.49e-01)	1.131 (3.41e-18)**	1.026 (3.10e-01)	0.852 (1.51e-13)**	0.805 (1.67e-05)**	0.678 (7.49e-26)**
NFIC	0.517 (2.96e-133)**	0.536 ( 1.28e-58)**	0.614 (1.15e-112)**	0.955 ( 2.61e-01)	0.761 ( 3.49e-16)**	0.9 ( 1.23e-01)	0.833 ( 3.49e-05)**
MEF2A	0.5 (1.17e-51)**	0.45 (6.97e-32)**	0.529 (8.80e-64)**	0.836 (1.66e-02)*	0.631 (3.88e-14)**	0.745 (1.42e-02)*	0.702 (6.73e-06)**
IRF4	0.6 (3.04e-28)**	0.609 (1.61e-13)**	0.643 (1.88e-30)**	1.133 (6.63e-02)	0.856 (7.41e-03)*	1.092 (4.25e-01)	0.906 (2.11e-01)
RUNX3	0.566 (6.85e-124)**	0.577 ( 1.38e-56)**	0.603 (4.37e-142)**	1.052 ( 1.69e-01)	0.772 ( 2.94e-17)**	0.912 ( 1.40e-01)	0.823 ( 1.63e-06)**
BATF	0.791 (1.81e-04)*	0.812 (1.79e-02)*	0.996 (9.44e-01)	1.094 (2.73e-01)	0.993 (9.72e-01)	0.934 (7.56e-01)	0.747 (1.49e-02)*
MYC	0.573 (2.01e-272)**	0.675 ( 1.62e-73)**	0.669 (1.32e-225)**	1.162 ( 3.79e-11)**	0.854 ( 1.36e-16)**	1.153 ( 1.64e-04)*	0.929 ( 6.15e-03)*
MAX	0.61 (8.73e-224)**	0.734 ( 1.47e-48)**	0.721 (7.26e-156)**	1.23 ( 8.30e-21)**	0.907 ( 1.65e-07)**	1.197 ( 1.38e-06)**	0.957 ( 9.94e-02)
E2F6	0.546 (5.32e-196)**	0.614 ( 4.73e-67)**	0.578 (6.52e-236)**	1.093 ( 4.63e-03)*	0.788 ( 4.72e-20)**	1.189 ( 2.22e-04)*	0.965 ( 2.91e-01)
YY1	0.548 (4.39e-264)**	0.636 ( 5.48e-80)**	0.612 (3.41e-269)**	1.115 ( 1.88e-05)**	0.813 ( 5.66e-22)**	1.181 ( 4.24e-05)*	0.943 ( 4.10e-02)*
SMARCC1	0.668 (1.44e-25)**	0.812 (8.62e-05)*	0.819 (9.41e-11)**	1.258 (2.86e-05)**	0.985 (7.65e-01)	1.162 (1.02e-01)	0.897 (1.03e-01)
SIN3A	0.461 ( 0.00e+00)**	0.532 (1.26e-125)**	0.542 ( 0.00e+00)**	0.975 ( 3.92e-01)	0.701 ( 9.45e-50)**	0.944 ( 2.15e-01)	0.763 ( 6.27e-18)**
GATA3	0.692 (1.17e-21)**	0.746 (2.97e-08)**	0.837 (1.69e-09)**	1.126 (1.99e-02)*	1.017 (6.93e-01)	1.057 (5.43e-01)	0.877 (5.20e-02)
ARID3A	0.478 (8.07e-70)**	0.51 (2.69e-30)**	0.647 (8.89e-43)**	0.903 (9.09e-02)	0.755 (2.32e-08)**	0.841 (9.58e-02)	0.778 (2.41e-04)*
MAZ	0.512 ( 0.00e+00)**	0.576 (2.79e-117)**	0.566 ( 0.00e+00)**	1.047 ( 7.56e-02)	0.769 ( 1.21e-33)**	1.07 ( 9.70e-02)	0.93 ( 1.07e-02)*
SMC3	0.782 (1.90e-20)**	0.945 (1.17e-01)	0.909 (6.96e-06)**	1.367 (2.39e-17)**	1.055 (8.75e-02)	1.321 (9.86e-06)**	1.026 (5.55e-01)
FOXM1	0.507 (3.29e-111)**	0.519 ( 6.11e-50)**	0.556 (1.54e-119)**	0.969 ( 5.27e-01)	0.726 ( 2.73e-16)**	1.016 ( 8.28e-01)	0.855 ( 1.50e-03)*
RELA	0.443 (6.43e-285)**	0.449 (2.41e-130)**	0.465 ( 0.00e+00)**	0.936 ( 6.43e-02)	0.695 ( 3.39e-36)**	1.035 ( 5.07e-01)	0.843 ( 2.09e-06)**
GTF2F1	0.424 (3.32e-230)**	0.459 ( 2.77e-93)**	0.494 (8.06e-231)**	0.869 ( 9.03e-04)*	0.681 ( 1.57e-29)**	1.001 ( 9.76e-01)	0.822 ( 2.74e-06)**
TFAP2C	0.556 (2.74e-107)**	0.618 ( 4.75e-38)**	0.642 ( 5.08e-94)**	1.042 ( 3.02e-01)	0.794 ( 4.61e-12)**	0.993 ( 9.49e-01)	0.831 ( 3.10e-05)**
TFAP2A	0.579 (2.50e-74)**	0.646 (1.77e-25)**	0.656 (6.63e-67)**	1.031 (4.92e-01)	0.76 (7.32e-13)**	1.002 (9.71e-01)	0.868 (4.72e-03)*
STAT1	0.496 (3.08e-117)**	0.542 ( 3.12e-45)**	0.585 (4.83e-105)**	0.977 ( 6.46e-01)	0.768 ( 4.45e-12)**	0.983 ( 8.58e-01)	0.873 ( 5.28e-03)*
E2F4	0.38 ( 0.00e+00)**	0.361 (1.04e-181)**	0.375 ( 0.00e+00)**	0.736 ( 9.16e-14)**	0.536 ( 7.17e-79)**	0.891 ( 4.06e-02)*	0.867 ( 1.00e-04)*
TCF7L2	0.515 (3.11e-210)**	0.585 ( 1.45e-72)**	0.627 (1.72e-164)**	0.989 ( 7.51e-01)	0.751 ( 7.17e-27)**	0.891 ( 3.00e-02)*	0.777 ( 2.59e-12)**
ZNF143	0.614 (4.37e-92)**	0.713 (1.14e-24)**	0.704 (2.91e-73)**	1.244 (4.07e-10)**	0.924 (8.07e-03)*	1.236 (1.39e-04)*	0.982 (6.54e-01)
ZBTB7A	0.536 (4.36e-141)**	0.573 ( 1.24e-60)**	0.553 (1.19e-192)**	1.006 ( 8.78e-01)	0.775 ( 1.24e-15)**	0.991 ( 9.09e-01)	0.903 ( 1.16e-02)*
PHF8	0.414 ( 0.00e+00)**	0.451 (4.46e-175)**	0.413 ( 0.00e+00)**	0.87 ( 2.09e-05)**	0.608 ( 5.50e-80)**	1.082 ( 8.02e-02)	0.886 ( 1.00e-04)*
ZNF274	0.578 (5.47e-05)*	0.58 (5.09e-03)*	0.915 (3.60e-01)	0.761 (1.93e-01)	0.688 (2.27e-02)*	0.895 (8.80e-01)	0.921 (8.35e-01)
GABPA	0.495 (1.27e-233)**	0.526 ( 1.67e-98)**	0.527 (6.94e-284)**	1.007 ( 8.28e-01)	0.757 ( 9.15e-24)**	1.1 ( 5.54e-02)	0.95 ( 1.41e-01)
TAF7	0.416 (6.78e-191)**	0.413 ( 3.09e-93)**	0.406 (3.00e-279)**	0.78 ( 9.43e-07)**	0.589 ( 6.63e-39)**	0.91 ( 1.90e-01)	0.813 ( 9.87e-06)**
SP4	0.456 (8.27e-145)**	0.541 ( 1.07e-46)**	0.484 (9.39e-175)**	1.065 ( 1.91e-01)	0.733 ( 1.52e-14)**	1.162 ( 2.69e-02)*	0.909 ( 4.57e-02)*
TCF12	0.528 (1.21e-152)**	0.582 ( 4.86e-57)**	0.629 (1.54e-125)**	1.027 ( 4.59e-01)	0.807 ( 7.48e-13)**	0.996 ( 9.77e-01)	0.801 ( 5.12e-08)**
REST	0.489 (4.57e-300)**	0.549 (1.62e-109)**	0.557 (4.16e-305)**	0.996 ( 8.96e-01)	0.723 ( 1.80e-40)**	1.003 ( 9.45e-01)	0.837 ( 2.39e-08)**
MYBL2	0.463 (3.78e-167)**	0.494 ( 9.05e-70)**	0.517 (1.93e-181)**	0.982 ( 6.88e-01)	0.744 ( 7.07e-17)**	0.947 ( 4.35e-01)	0.818 ( 8.13e-06)**
ZNF263	0.604 (1.22e-101)**	0.717 ( 6.60e-25)**	0.702 ( 2.47e-77)**	1.124 ( 6.05e-04)*	0.824 ( 2.30e-11)**	1.106 ( 7.28e-02)	0.849 ( 5.16e-05)*
PML	0.418 ( 0.00e+00)**	0.438 (3.37e-147)**	0.427 ( 0.00e+00)**	0.879 ( 3.16e-04)*	0.643 ( 1.03e-52)**	0.993 ( 9.18e-01)	0.849 ( 2.62e-06)**
BCL3	0.497 (1.30e-85)**	0.505 (8.21e-42)**	0.587 (9.53e-80)**	0.916 (9.73e-02)	0.748 (4.08e-11)**	0.879 (1.40e-01)	0.798 (1.23e-04)*
TBL1XR1	0.434 (1.91e-182)**	0.431 ( 2.37e-87)**	0.492 (1.41e-194)**	0.888 ( 1.07e-02)*	0.662 ( 4.69e-28)**	0.859 ( 3.32e-02)*	0.793 ( 4.85e-07)**
KDM5A	0.291 (4.61e-62)**	0.179 (3.08e-41)**	0.229 (5.13e-99)**	0.523 (1.57e-05)**	0.364 (7.27e-18)**	0.754 (1.31e-01)	0.761 (1.23e-02)*
MXI1	0.469 ( 0.00e+00)**	0.516 (1.49e-140)**	0.531 ( 0.00e+00)**	0.985 ( 6.08e-01)	0.712 ( 7.79e-47)**	1.048 ( 2.88e-01)	0.86 ( 6.92e-07)**
JUNB	0.603 (7.92e-22)**	0.683 (1.14e-07)**	0.804 (4.55e-08)**	1.126 (9.05e-02)	0.963 (5.68e-01)	0.76 (5.31e-02)	0.759 (2.83e-03)*
SIN3AK20	0.442 ( 0.00e+00)**	0.493 (4.47e-170)**	0.509 ( 0.00e+00)**	0.913 ( 1.17e-03)*	0.676 ( 5.53e-65)**	0.953 ( 2.76e-01)	0.805 ( 3.04e-13)**
TRIM28	0.473 (2.31e-66)**	0.523 (1.37e-25)**	0.545 (6.99e-65)**	0.9 (1.37e-01)	0.723 (6.23e-09)**	0.795 (4.19e-02)*	0.824 (5.64e-03)*
UBTF	0.454 (2.82e-198)**	0.487 ( 1.14e-82)**	0.478 (9.32e-247)**	0.907 ( 2.27e-02)*	0.631 ( 5.92e-40)**	0.874 ( 3.54e-02)*	0.832 ( 1.32e-05)**
TBP	0.522 (1.62e-296)**	0.58 (9.88e-107)**	0.592 (1.42e-291)**	1.018 ( 5.03e-01)	0.755 ( 8.55e-37)**	1.015 ( 7.31e-01)	0.866 ( 1.14e-06)**
ELF1	0.508 (2.59e-260)**	0.546 (1.39e-105)**	0.539 (1.65e-316)**	1.043 ( 1.61e-01)	0.762 ( 2.71e-27)**	1.074 ( 1.20e-01)	0.928 ( 2.06e-02)*
ELK1	0.367 (1.78e-222)**	0.34 (4.77e-116)**	0.356 (1.79e-315)**	0.765 ( 1.02e-06)**	0.563 ( 5.62e-40)**	1.086 ( 2.22e-01)	0.953 ( 3.04e-01)
ZEB1	0.502 (4.98e-41)**	0.498 (3.81e-20)**	0.486 (3.19e-59)**	1.009 (8.99e-01)	0.698 (1.73e-07)**	0.889 (3.93e-01)	0.824 (2.35e-02)*
TCF3	0.514 ( 3.61e-75)**	0.476 ( 4.87e-44)**	0.459 (2.01e-137)**	0.846 ( 6.87e-03)*	0.626 ( 2.87e-21)**	0.944 ( 5.53e-01)	0.842 ( 3.74e-03)*
ETS1	0.384 (1.81e-283)**	0.378 (7.13e-138)**	0.381 ( 0.00e+00)**	0.709 ( 8.91e-14)**	0.543 ( 4.04e-62)**	0.908 ( 1.28e-01)	0.852 ( 8.77e-05)*
STAT5A	0.535 (5.52e-58)**	0.566 (5.36e-24)**	0.615 (1.60e-52)**	1.033 (5.78e-01)	0.812 (1.68e-05)**	0.767 (1.11e-02)*	0.825 (3.09e-03)*
USF1	0.58 (1.37e-108)**	0.641 ( 1.60e-38)**	0.711 ( 1.23e-69)**	1.135 ( 3.60e-04)*	0.912 ( 2.18e-03)*	1.107 ( 7.68e-02)	0.931 ( 7.98e-02)
ZBTB33	0.459 (1.48e-120)**	0.477 ( 1.31e-53)**	0.495 (2.79e-142)**	0.87 ( 1.06e-02)*	0.693 ( 5.17e-17)**	1.017 ( 8.17e-01)	0.881 ( 1.52e-02)*
ELK4	0.382 (1.00e-173)**	0.367 ( 4.94e-86)**	0.373 (1.22e-241)**	0.788 ( 6.15e-05)*	0.592 ( 1.41e-28)**	0.974 ( 7.58e-01)	0.879 ( 1.24e-02)*
BCLAF1	0.457 (6.26e-103)**	0.465 ( 7.94e-48)**	0.474 (3.16e-130)**	0.942 ( 3.16e-01)	0.699 ( 6.73e-14)**	1.141 ( 9.98e-02)	0.91 ( 9.76e-02)
MEF2C	0.425 (1.70e-38)**	0.367 (3.19e-24)**	0.454 (2.95e-48)**	0.731 (4.29e-03)*	0.595 (1.92e-09)**	0.828 (2.72e-01)	0.778 (1.88e-02)*
POU2F2	0.423 (8.26e-205)**	0.386 (4.14e-112)**	0.443 (2.28e-257)**	0.813 ( 7.63e-06)**	0.599 ( 8.98e-43)**	0.908 ( 1.62e-01)	0.816 ( 4.91e-06)**
FOXP2	0.466 (4.21e-215)**	0.476 (4.25e-103)**	0.48 (6.91e-293)**	0.938 ( 1.04e-01)	0.669 ( 2.19e-35)**	1.034 ( 5.39e-01)	0.907 ( 1.09e-02)*
FOSL1	0.629 (4.99e-13)**	0.731 (2.62e-04)*	0.795 (1.90e-06)**	1.112 (2.12e-01)	0.913 (2.37e-01)	0.977 (9.40e-01)	0.804 (5.27e-02)
EGR1	0.541 (1.87e-169)**	0.568 ( 1.74e-76)**	0.543 (1.69e-252)**	1.024 ( 4.84e-01)	0.794 ( 5.54e-16)**	1.032 ( 5.33e-01)	0.936 ( 6.74e-02)
SIX5	0.348 (4.49e-194)**	0.337 ( 1.73e-93)**	0.337 (2.81e-269)**	0.701 ( 2.21e-08)**	0.525 ( 1.40e-37)**	0.879 ( 1.26e-01)	0.804 ( 4.42e-05)*
PAX5	0.478 (3.91e-177)**	0.436 (1.87e-103)**	0.463 (1.96e-268)**	0.841 ( 7.44e-05)*	0.613 ( 1.61e-43)**	0.957 ( 5.05e-01)	0.871 ( 9.40e-04)*
SRF	0.438 (3.77e-103)**	0.373 ( 1.84e-67)**	0.405 (2.57e-170)**	0.78 ( 1.88e-04)*	0.604 ( 8.66e-21)**	0.832 ( 4.90e-02)*	0.83 ( 2.04e-03)*
HMGN3	0.416 (7.43e-296)**	0.42 (4.76e-143)**	0.409 ( 0.00e+00)**	0.791 ( 5.44e-09)**	0.58 ( 3.26e-64)**	0.906 ( 8.02e-02)	0.834 ( 1.12e-06)**
CCNT2	0.405 (4.03e-315)**	0.407 (2.71e-155)**	0.401 ( 0.00e+00)**	0.806 ( 6.84e-08)**	0.581 ( 4.76e-64)**	0.913 ( 1.00e-01)	0.855 ( 2.01e-05)**
BRCA1	0.362 (7.25e-151)**	0.319 ( 5.10e-85)**	0.37 (1.63e-203)**	0.692 ( 4.06e-08)**	0.547 ( 2.35e-29)**	0.979 ( 8.66e-01)	0.874 ( 1.81e-02)*
BACH1	0.594 (1.56e-47)**	0.653 (1.50e-17)**	0.638 (6.15e-53)**	1.01 (8.65e-01)	0.783 (1.67e-07)**	0.985 (8.97e-01)	0.928 (2.10e-01)
WRNIP1	0.564 (3.60e-54)**	0.654 (2.10e-15)**	0.691 (1.87e-33)**	1.106 (6.28e-02)	0.811 (6.60e-06)**	1.081 (3.78e-01)	0.903 (9.32e-02)
IRF1	0.389 ( 0.00e+00)**	0.377 (1.82e-177)**	0.363 ( 0.00e+00)**	0.725 ( 2.24e-15)**	0.555 ( 6.20e-73)**	0.911 ( 9.51e-02)	0.91 ( 8.37e-03)*
RFX5	0.438 (8.61e-195)**	0.452 ( 7.99e-88)**	0.5 (1.88e-204)**	0.904 ( 2.26e-02)*	0.692 ( 6.98e-25)**	1.035 ( 5.87e-01)	0.895 ( 1.00e-02)*
MAFF	0.697 (1.71e-11)**	0.734 (4.65e-05)*	0.847 (5.42e-05)*	1.033 (6.57e-01)	0.913 (1.53e-01)	1.012 (8.95e-01)	0.972 (7.92e-01)
ATF3	0.483 (2.38e-123)**	0.5 ( 5.82e-56)**	0.551 (1.01e-126)**	0.896 ( 2.56e-02)*	0.7 ( 6.46e-19)**	0.897 ( 1.54e-01)	0.864 ( 2.95e-03)*
NR2C2	0.382 ( 2.64e-79)**	0.371 ( 1.27e-38)**	0.389 (2.36e-103)**	0.806 ( 1.46e-02)*	0.603 ( 4.64e-13)**	1.125 ( 2.80e-01)	0.976 ( 7.73e-01)
MAFK	0.696 (3.41e-22)**	0.76 (1.01e-07)**	0.826 (3.73e-11)**	1.009 (8.55e-01)	0.857 (6.04e-04)*	0.959 (7.14e-01)	0.874 (3.87e-02)*
SMARCA4	0.594 (2.09e-14)**	0.61 (3.83e-07)**	0.711 (2.00e-10)**	0.856 (1.47e-01)	0.744 (4.65e-04)*	0.92 (6.85e-01)	0.916 (4.56e-01)
SMARCB1	0.494 (2.90e-122)**	0.545 ( 4.47e-46)**	0.559 (5.52e-122)**	0.961 ( 4.25e-01)	0.716 ( 4.92e-18)**	0.958 ( 5.96e-01)	0.876 ( 5.93e-03)*
NR2F2	0.61 (4.01e-33)**	0.732 (5.59e-08)**	0.737 (5.13e-20)**	1.223 (5.67e-04)*	0.942 (2.39e-01)	0.956 (7.21e-01)	0.819 (5.01e-03)*
EBF1	0.705 (1.68e-30)**	0.771 (1.15e-09)**	0.861 (6.60e-10)**	1.248 (2.53e-07)**	0.925 (3.49e-02)*	0.929 (3.77e-01)	0.852 (2.79e-03)*
FOXA2	0.709 (8.94e-13)**	0.824 (2.96e-03)*	0.94 (8.57e-02)	1.074 (2.58e-01)	0.95 (3.71e-01)	0.886 (3.48e-01)	0.702 (8.11e-05)*
FOXA1	0.616 (3.12e-57)**	0.664 (1.61e-22)**	0.79 (2.02e-24)**	1.018 (6.74e-01)	0.884 (5.88e-04)*	0.82 (1.12e-02)*	0.761 (2.80e-07)**
CTBP2	0.661 (2.26e-36)**	0.729 (1.81e-12)**	0.759 (1.08e-25)**	0.929 (1.40e-01)	0.733 (2.18e-14)**	0.744 (9.77e-04)*	0.635 (2.27e-13)**
FOSL2	0.611 (1.29e-51)**	0.65 (1.73e-21)**	0.728 (7.00e-36)**	0.971 (5.50e-01)	0.844 (1.74e-05)**	0.894 (1.75e-01)	0.856 (4.81e-03)*
HNF4G	0.638 (2.39e-19)**	0.687 (4.20e-08)**	0.785 (3.15e-10)**	1.131 (7.19e-02)	0.97 (6.25e-01)	1.103 (3.74e-01)	0.948 (5.48e-01)
ZNF217	1.035 (6.66e-01)	1.191 (8.18e-02)	1.188 (2.76e-03)*	1.236 (2.76e-02)*	1.194 (3.53e-02)*	0.813 (4.23e-01)	1.086 (5.25e-01)
SIRT6	0.481 (1.95e-08)**	0.399 (6.00e-06)**	0.771 (6.01e-03)*	0.887 (6.01e-01)	0.868 (3.97e-01)	0.995 (1.00e+00)	0.985 (1.00e+00)
BDP1	1.033 (8.97e-01)	1.856 (5.26e-02)	2.024 (1.23e-05)**	2.044 (7.41e-03)*	1.617 (4.65e-02)*	3.167 (5.17e-03)*	2.554 (1.99e-03)*
ATF1	0.438 ( 1.74e-86)**	0.452 ( 5.99e-40)**	0.447 (1.24e-116)**	0.81 ( 2.65e-03)*	0.634 ( 2.74e-15)**	0.879 ( 2.18e-01)	0.855 ( 1.63e-02)*
TAL1	0.704 (8.75e-11)**	0.831 (1.22e-02)*	0.848 (8.08e-05)*	1.246 (2.70e-03)*	1.068 (2.85e-01)	0.892 (4.67e-01)	0.902 (2.87e-01)
ESR1	0.848 (4.35e-04)*	0.935 (2.97e-01)	0.948 (1.45e-01)	1.246 (4.70e-04)*	1.109 (5.45e-02)	0.891 (4.06e-01)	0.89 (1.80e-01)
ZKSCAN1	0.478 (6.94e-39)**	0.502 (2.46e-17)**	0.516 (3.48e-44)**	1.062 (4.89e-01)	0.707 (6.29e-06)**	1.208 (1.15e-01)	0.968 (7.36e-01)
SMARCC2	0.532 (2.43e-21)**	0.558 (2.86e-09)**	0.594 (2.82e-20)**	1.019 (8.37e-01)	0.767 (2.24e-03)*	1.094 (5.19e-01)	0.746 (1.06e-02)*
IKZF1	1.002 (9.67e-01)	0.901 (4.16e-01)	1.288 (3.42e-05)**	1.241 (3.10e-02)*	1.144 (1.23e-01)	1.035 (8.30e-01)	1.005 (9.41e-01)
SPI1	0.639 (6.49e-43)**	0.63 (1.52e-22)**	0.723 (5.43e-35)**	1.033 (4.98e-01)	0.792 (1.05e-08)**	0.974 (7.79e-01)	0.999 (1.00e+00)
NFATC1	0.575 (5.37e-31)**	0.613 (8.65e-13)**	0.646 (3.15e-29)**	1.061 (3.96e-01)	0.813 (5.04e-04)*	1.008 (9.07e-01)	0.933 (3.89e-01)
GTF2B	0.347 ( 3.22e-81)**	0.379 ( 6.31e-34)**	0.341 (3.13e-113)**	0.742 ( 1.77e-03)*	0.558 ( 1.29e-14)**	0.98 ( 9.52e-01)	0.853 ( 5.24e-02)
PBX3	0.469 (6.25e-51)**	0.465 (1.14e-24)**	0.454 (9.19e-73)**	0.89 (1.81e-01)	0.67 (3.15e-09)**	0.87 (2.88e-01)	0.809 (9.30e-03)*
CREB1	0.358 (1.47e-302)**	0.32 (1.02e-171)**	0.338 ( 0.00e+00)**	0.645 ( 6.22e-19)**	0.496 ( 5.15e-71)**	0.813 ( 1.24e-03)*	0.824 ( 3.53e-06)**
NRF1	0.426 (8.59e-131)**	0.404 ( 5.06e-68)**	0.381 (7.52e-218)**	0.75 ( 7.55e-06)**	0.551 ( 8.47e-32)**	0.979 ( 8.43e-01)	0.925 ( 1.44e-01)
CEBPD	0.392 (4.19e-122)**	0.371 ( 5.94e-67)**	0.36 (7.02e-204)**	0.7 ( 1.25e-07)**	0.573 ( 5.47e-25)**	0.967 ( 7.32e-01)	0.86 ( 1.23e-02)*
USF2	0.589 (5.07e-57)**	0.653 (1.33e-19)**	0.712 (1.47e-37)**	1.065 (2.07e-01)	0.838 (2.19e-05)**	1.01 (8.73e-01)	0.813 (2.51e-04)*
BCL11A	0.818 (1.45e-03)*	0.843 (5.60e-02)	0.979 (6.81e-01)	1.24 (9.94e-03)*	0.921 (2.83e-01)	0.923 (7.45e-01)	0.899 (3.89e-01)
NFYB	0.453 (1.39e-137)**	0.49 ( 9.49e-57)**	0.465 (3.22e-183)**	0.895 ( 3.25e-02)*	0.643 ( 2.53e-25)**	1.111 ( 1.37e-01)	0.917 ( 8.02e-02)
NFYA	0.388 (8.67e-145)**	0.417 ( 1.20e-61)**	0.377 (1.69e-207)**	0.826 ( 2.49e-03)*	0.576 ( 3.05e-27)**	1.128 ( 1.19e-01)	0.919 ( 1.25e-01)
HNF4A	0.642 (7.90e-22)**	0.676 (7.18e-10)**	0.697 (4.27e-23)**	1.132 (5.05e-02)	0.929 (1.86e-01)	0.963 (7.84e-01)	0.897 (1.69e-01)
SUZ12	0.689 (8.63e-21)**	0.593 (1.51e-21)**	0.8 (1.24e-13)**	0.552 (8.28e-25)**	0.527 (6.00e-40)**	0.317 (2.17e-18)**	0.388 (1.76e-26)**
RPC155	1.054 (6.68e-01)	1.591 (4.12e-03)*	1.456 (2.70e-05)**	1.94 (4.84e-06)**	1.525 (1.07e-03)*	2.267 (1.09e-03)*	1.513 (2.33e-02)*
STAT2	0.439 (3.56e-31)**	0.395 (8.74e-18)**	0.471 (4.63e-37)**	0.718 (5.74e-03)*	0.656 (4.67e-06)**	0.65 (2.91e-02)*	0.825 (9.03e-02)
THAP1	0.341 ( 1.33e-89)**	0.264 ( 7.20e-58)**	0.301 (2.89e-148)**	0.559 ( 1.93e-08)**	0.44 ( 9.97e-25)**	0.772 ( 4.28e-02)*	0.832 ( 1.96e-02)*
HDAC8	0.599 (9.90e-11)**	0.724 (3.74e-03)*	0.714 (1.64e-07)**	1.131 (2.74e-01)	0.912 (3.67e-01)	0.99 (1.00e+00)	0.905 (4.95e-01)
POLR3G	0.757 (2.01e-01)	0.925 (8.93e-01)	1.233 (1.27e-01)	1.756 (2.07e-02)*	1.443 (7.52e-02)	2.162 (4.22e-02)*	1.485 (1.39e-01)
GTF3C2	1.014 (8.73e-01)	1.469 (4.78e-03)*	1.184 (2.79e-02)*	1.61 (1.79e-04)*	1.25 (5.10e-02)	2.25 (1.20e-04)*	1.583 (3.26e-03)*
HSF1	0.499 (3.73e-10)**	0.434 (9.42e-07)**	0.527 (1.34e-12)**	0.988 (1.00e+00)	0.672 (1.20e-02)*	0.678 (2.55e-01)	0.91 (6.81e-01)
BRF1	0.671 (3.51e-01)	1.19 (6.42e-01)	1.516 (3.95e-02)*	1.767 (9.92e-02)	1.338 (3.04e-01)	4.012 (2.59e-03)*	2.807 (2.96e-03)*
SP2	0.4 ( 5.65e-96)**	0.395 ( 2.91e-47)**	0.378 (3.10e-143)**	0.767 ( 6.47e-04)*	0.553 ( 2.58e-21)**	1.056 ( 5.55e-01)	0.853 ( 2.00e-02)*
IRF3	0.322 ( 3.60e-69)**	0.27 ( 1.93e-37)**	0.25 (1.94e-111)**	0.529 ( 6.78e-07)**	0.389 ( 7.68e-22)**	0.858 ( 3.55e-01)	0.735 ( 1.75e-03)*
SREBP1	0.375 ( 2.46e-73)**	0.355 ( 1.32e-37)**	0.346 (2.05e-109)**	0.78 ( 1.25e-02)*	0.526 ( 1.03e-16)**	0.745 ( 3.19e-02)*	0.65 ( 8.04e-07)**
MBD4	0.561 (3.25e-24)**	0.643 (4.04e-08)**	0.666 (7.83e-19)**	0.931 (4.30e-01)	0.771 (3.22e-04)*	0.907 (5.38e-01)	0.795 (1.90e-02)*
NFE2	0.492 (2.93e-12)**	0.558 (5.17e-05)*	0.576 (1.25e-11)**	1.063 (6.96e-01)	0.714 (1.22e-02)*	0.898 (8.15e-01)	0.759 (1.14e-01)
PRDM1	0.494 (1.47e-07)**	0.583 (4.60e-03)*	0.817 (4.72e-02)*	0.976 (1.00e+00)	0.91 (6.13e-01)	0.952 (1.00e+00)	1.024 (8.41e-01)
PPARGC1A	0.47 (1.70e-12)**	0.438 (2.92e-07)**	0.462 (2.17e-17)**	0.887 (5.49e-01)	0.633 (2.45e-03)*	0.638 (1.76e-01)	0.57 (4.39e-03)*
GRp20	0.306 (4.50e-28)**	0.16 (2.49e-22)**	0.219 (1.37e-51)**	0.251 (3.80e-07)**	0.304 (3.06e-11)**	0.666 (1.49e-01)	0.694 (2.77e-02)*
CTCFL	0.704 (6.36e-13)**	0.776 (1.79e-04)*	0.665 (4.81e-23)**	1.303 (3.57e-04)*	0.991 (9.25e-01)	1.124 (3.00e-01)	1.015 (8.39e-01)
ESRRA	0.678 (3.40e-03)*	0.936 (8.02e-01)	0.907 (3.71e-01)	1.933 (8.98e-05)*	1.298 (7.05e-02)	1.963 (8.66e-03)*	1.512 (2.08e-02)*
HDAC6	0.234 (2.50e-18)**	0.354 (2.61e-06)**	0.494 (5.91e-10)**	0.88 (6.75e-01)	0.637 (1.21e-02)*	1.155 (5.33e-01)	0.968 (1.00e+00)
BRF2	0.526 (2.17e-01)	0.911 (1.00e+00)	1.192 (4.92e-01)	0.951 (1.00e+00)	1.011 (1.00e+00)	2.844 (9.59e-02)	1.125 (7.52e-01)
FAM48A	0.627 (1.10e-01)	0.585 (2.15e-01)	0.653 (4.81e-02)*	0.624 (4.52e-01)	0.589 (2.17e-01)	0.743 (1.00e+00)	0.502 (2.97e-01)
RDBP	0.25 (3.66e-22)**	0.262 (6.28e-11)**	0.225 (6.20e-35)**	0.478 (7.73e-03)*	0.55 (1.38e-03)*	0.939 (1.00e+00)	0.849 (4.78e-01)
ZZZ3	0.831 (2.77e-01)	0.791 (3.56e-01)	0.673 (4.24e-03)*	1.025 (8.98e-01)	0.815 (4.18e-01)	1.851 (5.88e-02)	2.151 (2.25e-04)*
